# Supplementary material for: The Missing Piece: Functional Telomerase Restored in the Beetle Model
Source: Genome Biol Evol. 2026 Mar 24;18(3):evag069. doi: 10.1093/gbe/evag069 (PMC13023368; doi:10.1093/gbe/evag069)
Supplement: evag069_Supplementary_Data [file evag069_supplementary_data.zip]

Archive with 4 entries (3 files):
- Supplementary_Methods_and_Figures.pdf
- Tables S1-S2/
- Tables S1-S2/Table_S1.xlsx
- Tables S1-S2/Table_S2.xlsx
