# Supplementary material for: The Missing Piece: Functional Telomerase Restored in the Beetle Model
Source: Genome Biol Evol. 2026 Mar 24;18(3):evag069. doi: 10.1093/gbe/evag069 (PMC13023368; doi:10.1093/gbe/evag069)
Supplement: evag069_Supplementary_Data [file evag069_supplementary_data.zip › Tables S1-S2/Table_S1.xlsx]

## Sheet: Table S1
Table S1: TRFi analysis of telomeric tandem repeats across Coleoptera. TRFi results are organized into individual worksheets by beetle family. For each analyzed dataset (SRA), tandem repeat motifs identified are listed and ranked according to their relative abundance, from the most frequent to the least frequent motif. Repeat motifs are reported in both forward and reverse-complement orientations…

## Sheet: Anthicidae
Anthicidae_Notoxus_monoceros_ERR14224656_motif_1	Anthicidae_Notoxus_monoceros_ERR14224656_motif_2	Anthicidae_Notoxus_monoceros_ERR14224656_motifs_sum
CTGAC	TCAGG	2982
AAAATACCAT	TTTTATGGTA	821
CATTAGTTCAAAATAAATA	TTTGAACTAATGTATTTAT	677
CAAAAAATCCACCCC	TTTTTTGGGGGTGGA	595
ATACA	TTGTA	451
CCACTCGCACG	GCGTGCGAGTG	450
AATAATT	TTATTAA	417
ATACCATAAAA	TGGTATTTTTA	405
ACTATATTC	TGAATATAG	401
AAAAATACCAC	TATTTTTGTGG	282
TAATA	TATAT	265
ATATATAC	GTATATAT	256
AAAAAATTCACCCCC	ATTTTTTGGGGGTGA	207
AAAAAATCTACCCC	GATTTTTTGGGGTA	185
TATATA	palindrome	183
TCAAA	TTTGA	175
CACTCGCACGA	GTGCGAGTGTC	175
AAAATGTGTCTCGGCTAA	TTTTAGCCGAGACACATT	174
GATTA	TAATC	162
GTATTTTTGTGGTATTTTATG	TAAAATACCACAAAAATACCA	152
AAAATACCAC	GGTATTTTGT	152
AGTAT	TACTA	140
AGTCA	TGACT	115
AGATA	TTATC	111
ACCCCAAAAAATCC	TTTTTTGGGGTGGA	106
TATATATAA	TATATATTA	105
ATTATTT	TAAATAA	103
AAGAAC	TTCTTG	97
CAAAAAATCTACCCC	GGGGGTAGATTTTTT	96
ATAAA	TATTT	96
ATATAAT	TTATATA	91
AAAAATT	TTTAATT	91
ATATCTCAAGGTC	TATGACCTTGAGA	84
ACTCGCACGCT	GCGTGCGAGTA	79
TCATCATCA	TGATGATGA	72
ATTCA	TGAAT	72
CTCCCCC	GGAGGGG	67
GATGAT	TCATCA	66
CCGACCCCCGGTTCGCATGAA	GGGGGTCGGTTCATGCGAACC	66
CAAGAC	TGGTCT	66
AAAAATCAACCCCCA	TTTTTGGGGGTTGAT	66
AAATTC	TGAATT	63
AAAAATCCACCCCC	TTTTGGGGGTGGAT	61
ATATAC	TATATG	60
AAAAAATTCACCCC	GGGGTGAATTTTTT	60
TAGAA	TTCTA	59
CAAAAATACC	GTATTTTTGG	59
AAATCTCTAAATCAATCG	AGATTTCGATTGATTTAG	56
CTCGTACGACA	TCGTACGAGTG	52
CCCCCT	GGGGGA	49
CCAAAAATTCACCC	TTTTTGGGGGTGAA	49
TAGACACTATGTC	TGTCTAGACATAG	48
ATAGAA	ATTTCT	48
TACAATCATC	TGATTGTAGA	47
AACGAG	TTCTCG	47
AAATAA	TTATTT	46
GGGGAGGGG	TCCCCCCCC	45
CCAAAAAATCACCC	GATTTTTTGGGGGT	45
ATATCATTTATTGATATTTATCAAA	TATCAATAAATGATATTTTGATAAA	45
AATATAAT	TTATATTA	45
ATATAA	TTATAT	44
AATTA	TTTAA	44
AAAAATAT	TTATATTT	43
GATTGTAAGGATTGTAGAAT	TCATTCTACAATCCTTACAA	41
ATTTTTTGGGGTTGA	CCCAAAAAATTCAAC	40
ATAATA	TTATTA	40
AGTCTAGC	GACTGCTA	40
CCTTGAGATATGG	TCTCAAGGCCATA	39
ATTTAACT	TTAAATAG	39
CAAAAAAATCCACCC	TTTTTGGGGTGGATT	38
ATATATATAC	TATATATGTA	37
ACCAGGAGGTAATAACTG	TGGTCAGTTATTACCTCC	36
ATCCCCAGACAAAAT	TTTTGTCTGGGGATA	35
ATCCACCCTCAAAAA	TTTTTTGAGGGTGGA	35
AGATTGTAA	CTTTACAAT	35
AAGTCA	ACTTTG	35
ATAAATAT	ATATTTAT	34
AAATACCGCAA	GTATTTTTGCG	34
GATTGTAGAAT	TACAATCATTC	33
CCCGACAAAATATCC	GATATTTTGTCGGGG	33
ATCTAACGCCT	TTAGATAGGCG	33
AATCGT	GATTAC	33
TAAAAT	TTTTAA	32
CGAGTGCGTG	TCGCACGCAC	32
ACGCCACTCGT	GAGTGGCGTAC	32
AATCTA	ATTTAG	32
GAAGAACAA	TTCTTCTTG	31
CGACACC	GTCGGGT	31
CCCCGATCTTTGAATGAC	TCATTCAAAGATCGGGGG	31
TGGAATTCAA	TTGAATTCCA	30
GGGGGTGACCAG	GGTCACCCCCCT	30
CCCCCCCCCT	GGGGAGGGGG	30
GCGTCAC	GTGACGC	29
AGGGGGTGACC	CCCCCTGGTCA	29
ATATATAT	palindrome	28
AATGTCC	ACATTGG	28
CGGTTGAACTGTCGT	TCAACCGACGACAGT	27
CAACAG	TGCTGT	27
TTAAATAA	TTAATTAT	26

## Sheet: Anthribidae
Anthribidae_Platystomos_albinus_ERR12982570_motif_1	Anthribidae_Platystomos_albinus_ERR12982570_motif_2	Anthribidae_Platystomos_albinus_ERR12982570_motifs_sum	Anthribidae_Pseudeuparius_sepicola_ERR12121867_motif_1	Anthribidae_Pseudeuparius_sepicola_ERR12121867_motif_2	Anthribidae_Pseudeuparius_sepicola_ERR12121867_motifs_sum
ACCTA	GTTAG	5432	ACCTA	GGTTA	34135
ACACACAG	TGTCTGTG	4144	GATACCGAGTTTAAAAGTCGG	TATCCCGACTTTTAAACTCGG	4793
ACACAC	GTGTGT	2910	AAGACTAGACAGAC	GTCTAGTCTTGTCT	3380
AAATGACAGAAATGTCAA	TTTTTGACATTTCTGTCA	2513	AACCC	GGTTG	2496
TGACATTTACG	TGTCACGTAAA	1401	ACTTTTAAACTCGGTATCCCA	CCGAGTTTAAAAGTTGGGATA	1762
TAAGAA	TCTTAT	1272	AAATTTGGCAAAAAA	CCAAATTTTTTTTTG	1483
CCTCATTTAC	TGAGGGTAAA	1149	TAAAAGTCGGGATAACGAGTT	TAAACTCGTTATCCCGACTTT	1470
AAACGTCAACG	GACGTTTCGTT	1091	AACGC	GTTGC	1467
ACACACAC	TGTGTGTG	956	CTAGACAAGA	TCTAGTCTTG	1380
ACGCAC	TGTGCG	943	ACGAAACGTCG	GTCGACGTTTC	1243
AAATGACAG	CATTTCTGT	844	GAGTTTAAAAGTCGGGATACA	TAAACTCTGTATCCCGACTTT	986
ACACACACAC	GTGTGTGTGT	830	AAAATTTTGGCAAAAA	GCCAAAATTTTTTTTT	875
AAATGTCAA	CATTTTTGA	825	AGACCAGACA	GTCTTGTCTG	760
GTCACGTAAAC	GTTTACGTGAC	700	CAAAAAAAATTTTGA	TGTCAAAATTTTTTT	731
ACCGCTTACCGT	TACGGTAAGCGG	690	ACAAC	TTGTG	704
AACCCAACCT	TTAGGTTGGG	629	ATAGA	TTCTA	625
AAATCCACAG	TTCTGTGGAT	626	GTACTCGTCAAACTACCCGTTTAAC	TAGTTTGACGAGTACGTTAAACGGG	591
AAGAAGAACTG	TTCTTCTTCAG	596	AATTTTTTTTTGTCA	CAAAAAAAAATTTGA	529
GACAAAAAT	TTTTTGTCA	540	ATACCATGGA	CCATGGTATT	512
CCTAACCTAA	GTTAGGTTAG	512	AATAC	ATTGT	506
CGAGA	CGTCT	485	AAAAAATTTTGACAAA	TTTGTCAAAATTTTTT	506
CAGACA	TGTGTC	431	GAAACGTCAAC	GTTTCGTTGAC	441
ACAAGAA	TTTCTTG	393	ATCGATAAA	TCGATTTTA	412
AAAAACGTCTAAACGTCAAG	CGTTTAGACGTTTTTCTTGA	366	AATAGAATGG	CATTCTATTC	398
AAAACTCCGGGGTCG	CCGGAGTTTTCGACC	361	TTTTGGCAAAAAAAA	TTTTTTGCCAAAATT	390
CGGGGTCCAAAACTC	TTTTGGACCCCGGAG	345	ATGGAGTAGA	CTACTCCATT	379
CCACAC	GGGTGT	315	AATACCATCG	GATGGTATTC	370
CCCAACCTAACCTAA	GGTTAGGTTGGGTTA	283	TAAACTCGGTATCCCGACGTT	TACCGAGTTTAAACGTCGGGA	351
ACACACAGAC	GTGTCTGTGT	276	CCCAACTAACCTAACCCAA	GTTGGGTTAGGTTAGTTGG	347
AAGAAGA	TTCTTTC	276	AAAAT	ATTTT	341
GAAGAAGAAT	TTCTTCTTCA	254	GATAAAATCGAAAAGATC	GATCTTTTCGATTTTATC	319
CACACGCA	TGTGTGCG	231	AACCCT	TTAGGG	319
ACCCTCATTTACCCTCTT	GAGGGTAAATGAGGGTAA	225	ATATA	TTATA	317
ATCCTC	TGAGGA	224	GAAATGCACC	GCATTTCGGT	309
GTCAAGAAAAAACGTCTAAAC	TTTTTCTTGACGTTTAGACGT	215	ATATCGAT	palindrome	299
AATGAAGAAGA	TTCTTCTTCAT	196	CCCAAACCGAACCTAA	GGGTTAGGTTCGGTTT	286
ACACACACACAG	TGTGTCTGTGTG	193	CTCCA	GAGTG	275
CACACAGACAGA	TGTGTCTGTCTG	190	CACCAT	TGATGG	271
GAAGAG	TTCCTC	171	ACCCTGCCA	TTGGCAGGG	262
GGACTTTTTGAAACCCCACGAAC	TTCAAAAAGTCCGTTCGTGGGGT	163	GTATA	TACTA	253
ATGAAGTGCAA	ATTTGCACTTC	160	AAATTTTG	TTTCAAAA	253
AGAAGA	TTCTTC	160	TCAACTTCAAATTGGGAATAA	TTGATTATTCCCAATTTGAAG	244
AAAAT	TTTAT	151	AAAAAAAATTTGGC	AATTTTTTTTGCCA	241
CTGTTCTAAACAGGG	GTTTAGAACAGCCCT	147	ATCCCGACTTTTAAACTCGT	TCGGGATACGAGTTTAAAAG	236
CAACC	GGTTG	138	TAAAAGACCACGTTAGACCACGTTAAAGCTT	TGGTCTAACGTGGTCTTTTAAAGCTTTAACG	235
ACACGG	GTGTCC	138	AAAGG	CTTTC	235
AAATGTCAG	TGACATTTC	136	GCAAAAAAAAATTTT	TTTTTTGCAAAATTT	234
CCCCCCT	GGGGGGA	135	AAACAA	TTGTTT	234
CGGTAAGCGGTG	GCACCGCTTACC	134	AACAGATGTTTTTCG	CATCTGTTCGAAAAA	231
CAGACATA	TCTGTATG	130	CGGTTTGAATT	GAATTCAAACC	230
AACGTCAACGGAACGTCGA	CCGTTGACGTTTCGACGTT	128	CGTCCA	GGACGT	228
AAATGCCTCG	GAGGCATTTC	123	AAGAA	TCTTT	226
CGCCG	GCGCG	122	GTATCCCGAAGTTTAAACTCT	TCGGGATACAGAGTTTAAACT	225
CCCTCCCCC	GGGGAGGGG	119	ACGAG	CTCGT	222
AAGAAC	TTCTTG	119	AAACTCTGTATCCCGACTTT	GTCGGGATACAGAGTTTAAA	218
CCCAATAA	GGTTATTG	118	ACTCT	GTAGA	217
GAACGAGACAAGAAACAAGAA	TCTTCTTGTTTCTTGTCTCGT	117	AAAGTCGGAATTTCGAGTTC	TTGAACTCGAAATTCCGACT	215
CCCCTCCC	GGGGGGGA	116	ACTCGTTATCCCGACTTTAA	TAAAGTCGGGATAACGAGTT	213
AAACACAC	GTGTGTTT	116	AATGG	CATTC	211
CACACGGACAGA	TCCGTGTGTCTG	114	AAGAGA	TTCTCT	210
ACACGGACAG	GTGTCTGTCC	114	CAATTTGAAATTGACTATTCC	TTCAAATTGGGAATAGTCAAT	207
AAGTTCTAC	GTAGAACTT	114	TAAAATGCTTTAAAAATATAG	TATTTTTAAAGCATTTTACTA	206
GGACATCCAC	GTGGATGTCC	112	ATTAC	TGTAA	206
CCCTCC	GGAGGG	110	GATAAT	TTATCA	201
AGTTCAAAGTCGAGATCTCG	ATCTCGACTTTGAACTCGAG	110	AATCCT	GATTAG	201
GACATCCACA	TGTGGATGTC	107	ATAAC	TTATG	197
CCCGAAATGC	GGGGCATTTC	107	ACCCTGC	GTGCAGG	194
ACCTG	TCAGG	105	ATTGATTATTCCCAATTTGAA	GAATAATCAATTTCAAATTGG	191
GAAACGTCGAC	TTTCGTCGACG	104	ATGCT	CATAG	184
ACACACGG	GTGTGTCC	102	GTTAC	TAACG	183
CGTCAACGGAA	TTGACGTTCCG	98	AGAGAG	TCTCTC	183
AACAGGAACC	CCTGTTGGTT	90	ACAAAAGGTCGAATC	ATTCGACCTTTTGTG	180
GTGAAAATGAA	TTCATTTTCAC	88	AAACTCGGGCGT	CGAGTTTACGCC	179
ATAGT	TACTA	87	ATCGATATA	GATTATATC	172
ATTTTGACATTTCTGTC	CAGAAATGTCAAAATGA	86	GATACCGAGTTTAAACTTCGG	TAAACTCGGTATCCCGAAGTT	171
ACAGGGCGGTTTAACGGGGCTGTTCTAA	CCCGTTAAACCGCCCTGTTTAGAACAGC	86	AAAAAAAATTTGGCAA	TTTTTTTTGCCAAATT	167
ACACTC	GTGTGA	86	AAAAAATTCC	TGGAATTTTT	166
AACCTAACCTAACCT	GTTAGGTTAGGTTAG	84	CCTGTAC	TACAGGG	165
CCCACGAACGGACCTTTTGAAAC	GTTCGTGGGGTTTCAAAAGGTCC	83	AGGGA	CCTTC	165
CGGACAGACACACA	GTGTCTGTCCGTGT	78	TCGAACAAATGTTTT	TTTGTTCGAAAAACA	164
CGATATAT	palindrome	78	GATCGATAA	TATCGATCT	163
CTTCTGAAAGTATCTAGATC	GATCTAGATACTTTCAGAAG	76	ATTATGTATAATTGACAGAAAAAAGTGTCA	ATTGACACTTTTTTCTGTCAATTATACATA	162
AGGACTGCCA	TTGGCAGTCC	74	ATAGTGGAT	TATCCACTA	160
AATTCCGGGGTCCAA	AATTTTGGACCCCGG	72	AATGAG	TTCTCA	159
CCCCCCTCCC	GGGGGGGAGG	71	ACTACC	TAGTGG	158
AGAAAGAAGA	TTCTTTCTTC	71	AAACA	TTTTG	158
AATAG	TCTAT	70	AACCCAACCCAACT	GTTGGGTTGGGTTA	157
TGCAACTGTAAATTTACAGT	palindrome	69	GGAGA	TCTCC	156
ATTCTTC	GAAGAAT	68	ATCCCGACGTTTAAACTCTGT	GATACAGAGTTTAAACGTCGG	155
TACAA	TTGTA	67	CAATTA	TAATTG	153
CGCTCGTTCG	GAACGAGCGC	66	AGGCCCGAA	GGGCCTTTC	151
CACACACACACA	TGTGTGTGTGTG	66	CTTCT	GAGAA	150
ACAGAAGAGA	TTCTCTTCTG	64	ACACAC	TGTGTG	150
GTGTGTAT	TACACACA	63	ATCGATTTTATCGATAAG	ATCTTATCGATAAAATCG	148
AGTATCTAGATAC	GATACTGTATCTA	63	TCAGG	TGACC	147
AAATTTACAGTTGCATCTGT	AATTTACAGATGCAACTGTA	63	AGGAT	CCTAT	146
CGTCAATAAAA	TTTTATTGACG	62	ATATC	ATATG	142
GAAAAT	TTTTCA	61	AAAAAT	TTTATT	142
TAATAACGAAAA	TTTCGTTATTAT	60	ATCCTCGCAT	GGATATGCGA	139

## Sheet: Apionidae
Apionidae_Aspidapion_aeneum_ERR11679404_motif_1	Apionidae_Aspidapion_aeneum_ERR11679404_motif_2	Apionidae_Aspidapion_aeneum_ERR11679404_motifs_sum	Apionidae_Oxystoma_pomonae_ERR12342480_motif_1	Apionidae_Oxystoma_pomonae_ERR12342480_motif_2	Apionidae_Oxystoma_pomonae_ERR12342480_motifs_sum
AACCG	CGGTT	20920	ATTTCA	TTGAAA	5107
ATACAGACAGAC	CTGTATGTCTGT	12534	TCCAGACTTTTCCAGGGTCTT	TGGAAAAGTCTGGAAAGACCC	4902
CCAACCTAAC	TAGGTTGGGT	7924	AAAAGAGTCCTAAAA	TTTAGGACTCTTTTT	3288
CAGACATA	TATGTCTG	6969	CAGACTTTTCCAGAGTGTATC	GTCTGGATACACTCTGGAAAA	3098
AAAAGGTCGAAAGTAC	CTTTTGTACTTTCGAC	6809	CTGGAAAAGT	TTTCCAGACT	3068
ACGCGCTATTTTGAT	ATCAAAATAGCGCGT	2536	AAATTC	AATTTG	1987
CTAACTAT	GATAGTTA	2414	AGTCTGGAAAGACTCTGGAAA	TCCAGACTTTTCCAGAGTCTT	1894
CTGTCGAGTA	GACAGTACTC	2228	TCTGGATACACCCTGGAAAAG	TGTATCCAGACTTTTCCAGGG	1833
AAAAGGTCGAAAATAC	GACCTTTTGTATTTTC	2098	AAAAGTCTGGAAACACTCTGG	TTTCCAGACTTTTCCAGAGTG	1311
CAGACAGA	CTGTCTGT	1826	ACAGACA	TGTTGTC	1131
CAACTGGGCGCCGC	CGGCGCCCAGTTGG	1741	AACTCTGGAA	TTTTCCAGAG	1128
CAAAATAGCGATGTAA	CATCGCTATTTTGTTA	1726	CCAAC	TTGGG	1060
AGTACCCAAC	GTACTGTTGG	1708	GAATA	TATTC	987
ACCAAACCTA	TTGGTTAGGT	1596	AAAGTCTGGAAACACCCTGGA	CCAGACTTTTCCAGGGTGTTT	986
CGACAGTACC	CTGTCGGGTA	1594	ACTCTTTTTTTAGG	AGTCCTAAAAAAAG	736
AGTACACGAC	CTGTCGTGTA	1592	AACCAAACC	GTTGGTTTG	716
AGCGCTATTTTGTAGC	CTGCTACAAAATAGCG	1590	AGTCTGGATAGACTCTGGAAA	TCCAGACTTTTCCAGAGTCTA	696
TATCGAAAATACAAAA	TTTTGTATTTTCGATA	1439	AATACTGGAC	AGTATTGTCC	564
ATGTATCAAAATAGCG	TATTTTGATACATCGC	1352	AAATA	TTATT	529
GATCGAAAAACAAAA	TTTTGTTTTTCGATC	1258	AGCAGTTGTTCCTGATGTGGTTGT	CATCAGGAACAACTGCTACAACCA	523
ACAAAATAGCGCAGG	TGCGCTATTTTGTCC	1220	AGGAGT	TCCTAC	501
AAATATCGAAACTACA	TTTCGATATTTTGTAG	1145	ATTGT	TACAA	483
CAACAGTACT	CTGTTGAGTA	1072	ATTAAA	ATTTTA	473
ACAGGACCCA	CTGTTGGGTC	1042	TCTGGAAAGAC	TTTCCAGAGTC	458
CAAAATGTCGAAATTA	TTTCGACATTTTGTAA	920	CAGGAACAACGGCTACAACCACAT	GTTCCTGATGTGGTTGTAGCCGTT	451
CAATCCTTCA	GATTGTGAAG	859	GTCAGCCTAGTCAATGCTAGAAAA	TTTCTAGCATTGACTAGGCTGACT	441
AACCT	GGTTA	845	AATTG	TTCAA	440
TAGAA	TTCTA	779	CAAAATTTCA	TTTGTGAAAT	390
GATTGTGAGG	TCACAATCCC	761	TATTGTCAAG	TTGACAATAC	371
TATTTTGAACACGCGC	TCAAAATAGCGCGTGT	715	AAATAA	ATTTTT	371
ATTTT	TAAAA	696	CCTGGAAAAGTCTGGATAGAC	TCCAGACTTTTCCAGGGTCTA	341
ACCGGCCGATAAGGC	CCTTATCGGCCGGTG	671	TAACTAAA	TATTTAGT	340
AATCA	TTGAT	665	ACCACATCAGGAACAACCGCTACA	GTTGTTCCTGATGTGGTTGTAGCG	314
TGAAAAA	TTTTCAT	654	TAGGAAGCGAGCAAACTACC	TCGCTTCCTAGGTAGTTTGC	312
CAACTGGGCGCCGGC	CGCCCAGTTGGCCGG	646	TATCCAGACTTTTCCAGAGTA	TGGAAAAGTCTGGATATACTC	305
CGGACAGA	GTCTGTCC	643	CTTTTGTAATTTCGAC	TCGAAATTACAAAAGG	302
CGCCGCCAACTCGG	GCGCCGAGTTGGCG	642	GGTCAAA	TTTGACC	270
AAATTACAA	GTAATTTTT	575	CTACCA	GTGGTA	265
AGGAAATACT	GTATTTCCTA	568	GTAGTA	TACTAC	240
GATCGAAAATACAAAA	GATCTTTTGTATTTTC	554	AATGAG	CTCATT	236
CCGGCGCCCAGTTGGC	GCCAACTGGGCGCCGG	512	GAAGAT	TTCATC	232
AAAGATCGAAAGACA	GATCTTTTGTCTTTC	480	ATGAAAATGTTTTCG	TTCATCGAAAACATT	231
ATCTGAAGTAC	TTCAGATGTAC	472	CAGACTTTTCCTGGGTGTATC	TACACCCAGGAAAAGTCTGGA	224
AACCA	GGTTT	469	TCAGGAACAACTGCAACTACCACA	TTCCTGATGTGGTAGTTGCAGTTG	220
AGATTGTGAG	CAATCTCTCA	463	CTGGAAAGACC	TTTCCAGGGTC	220
GACAGACAG	TCTGTCCTG	460	CAGTAG	TACTGC	215
TCACAATCTT	TGTGAAAGAT	458	CTGGAAAAGTCTGGAAAGAC	TCCAGACTTTTCCAGGTCTT	213
ATTGAAA	TTCAATT	438	ACTCTGGAAAAGTCTGGAAAT	TCCAGACTTTTCCAGAGTATT	212
ATTTAAAAGT	TAAATACTTT	413	AATAAGTA	TTACTTAT	206
CCGACAGGAC	CTGTCGGGTC	400	AAATCG	ATTTCG	199
AACAGCCGATACCACAAGGC	CTGTTGCCTTGTGGTATCGG	396	AAAATG	ATTTTC	194
GACAGGCA	GTCTGCCT	383	TATAA	TTATA	192
CCGTTTAC	GGTAAACG	382	TCAAA	TTTGA	188
CAAGTGA	TGTCACT	369	AATTCC	AATTGG	185
CCGAACCTAA	TTCGGTTAGG	364	ATAGACA	TTGTCTA	179
ACAGGACTAT	GTCCTGTATA	358	ACATCAGGAACAACGGCAACTACC	TGTTCCTGATGTGGTAGTTGCCGT	177
AGTAACAAAAGCGCG	GTTACTCGCGCTTTT	351	CAGACTTTTCCAGGGTATTTC	GAAAAGTCTGGAAATACCCTG	173
CCAAC	TTGGG	350	AAAAGTCTGGAAAGACCCTGA	AGGGTCTTTCCAGACTTTTTC	172
ACAAAATATCGAAAA	TTCGATATTTTGTTT	324	GAAAAAATGC	TTTTTTCGCA	164
CAAAATAGCGACTAT	TCGCTATTTTGATAG	313	TAAAAAAA	TTTTATTT	163
AGGTCAAAGTCA	TTGACCTTGACT	313	GAAAAGTCTGGATACACCCTA	TATCCAGACTTTTCTAGGGTG	160
AATTC	TTGAA	312	GATACACCTGGAAAAGTCTG	GGTGTATCCAGACTTTTCCA	159
AACCAAACCG	GGTTTGGTTC	310	AGACAATACT	AGTATTGTCT	159
ACATTTTTG	ATGTCAAAA	301	AAAGTCTGGATACACCCTGAA	TGTATCCAGACTTTTTCAGGG	157
ATAGACAGACAG	TGTCTGTCTATC	291	AAAAGTCTGGAAAAACCCTGG	GGTTTTTCCAGACTTTTCCAG	156
AAAAAT	TTTTAT	289	TAAAC	TTTAG	154
AAAAACGGGTAAAAATG	ACCCGTTTTTCATTTTT	289	ACATCAGGAACAACCGCTAATACA	TTGTTCCTGATGTTGTATTAGCGG	154
CGACAGGACCCAACAGTACT	CTGTCGAGTACTGTTGGGTC	285	ATTTATTC	TAAATGAA	152
ACATAC	TGTGTA	273	AGTAAA	TTTTAC	151
ACAAAAGAGCGCACGG	TCCGTGCGCTCTTTTG	272	CAAACCCCACCAC	GTGGGGTTTGGTG	141
ATTCGCCGCGGCCG	CGCGGCGAATCGGC	266	AGTCTGGATACACTCTGAAAA	GTGTATCCAGACTTTTTCAGA	139
GATCTTTTGTACTTTC	TACAAAAGATCGAAAG	263	ACCCTA	AGGGTT	138
AGTAG	TCTAC	260	AAAATTC	TTGAATT	135
AAAATGCGAA	TTCGCATTTT	256	GAATTCCGTAAAAAAATCGT	TCACGATTTTTTTACGGAAT	134
AAAACGTACCTAACCGTTCCGTAC	ACGTTTTGTACGGAACGGTTAGGT	256	CACATT	TGAATG	134
ACTCAACAGG	GTTGAGTCCT	247	ACAGACCG	TCTGTCGG	133
AAAGACAAAAGATCGA	TCGATCTTTTGTCTTT	244	CAGACTTTTCCAGAGTGTATT	CTGGAAAAGTCTGAATACACT	130
CGAAAACACAAAATAT	GATATTTTGTGTTTTC	243	ATTACACCTG	TGTAATCAGG	129
AAAATAAA	TTTTTTAT	242	GATTA	TAATC	127
TTAAAATATG	TTAACATATT	227	TAATATA	TATTATA	124
ATACACATAC	TGTGTATGTA	219	ATGTGAAAAA	CATTTTTTCA	121
AAACT	AGTTT	219	AGTCTGGATACATCCTGGAAA	GTATCCAGACTTTTCCAGGAT	119
CAAAA	TTTTG	218	TCTGGAAACAC	TTTCCAGAGTG	117
AAAATATCG	TTTCGATAT	217	AAATG	TTTCA	117
ACAGTACACGACAGGACCCA	TTGGGTCCTGTCGTGTACTG	214	AAAGTCTGAAAAGACCCTGGA	CAGACTTTTCCAGGGTCTTTT	116
AAGTACTTC	GTACTTGAA	213	TATCAA	TATTGA	115
TCAAAG	TTTGAC	212	AAATTAG	ATTTCTA	112
AATTTG	TCAAAT	210	GACATTTTCATCGAAT	TTCGATGAAAATGTCA	110
TAGATAGTTAGT	TCTAACTAACTA	204	CTGGAAAAGTCTGAATACACC	TTTTCCAGGGTGTATTCAGAC	109
AGTCTGTC	GACTGACA	203	ATTTTCAAA	GAAAATTTT	109
CAGACAGC	TCTGGCTG	201	ATAAAAAAAA	TTATTTTTTT	109
CAATTT	TGAAAT	199	TATACAA	TATATTG	108
TCAAAACAGCGACAT	TTTTGAATGTCGCTG	198	AGAGAG	TCTCTC	108
ACAAAATATCGAAACA	TGTTTCGATATTTTGT	195	AAATACTTTG	ATTTCAAAGT	108
GCAAATG	GCCATTT	194	CATTC	TGGAA	105
ACGCGCTATTTTGAAT	ATAGCGCGTATTCAAA	190	ACCTA	AGGTT	105
GAATGTACTTGAAGTACTTT	TACATTCAAAGTACTTCAAG	187	AAACCAACCAACC	GGTTGGTTTGGTT	105
AAACGGGC	GTTTGCCC	185	AAAGTCTGGATACACCCTGG	TCCAGGGTGTATCCAGACTT	104
CCCCGCCC	GGGGGGGC	181	AACTAACTA	TTAGTTTAG	101

## Sheet: Attelabidae
Attelabidae_Apoderus_coryli_ERR6054771_motif_1	Attelabidae_Apoderus_coryli_ERR6054771_motif_2	Attelabidae_Apoderus_coryli_ERR6054771_motifs_sum	Attelabidae_Apoderus_coryli_ERR6054772_motif_1	Attelabidae_Apoderus_coryli_ERR6054772_motif_2	Attelabidae_Apoderus_coryli_ERR6054772_motifs_sum
AATTATTT	ATTAAATA	8922	CCCTAA	TAGGGT	258435
AACCCT	GTTAGG	5829	AACCC	GGGTT	174687
GTCAAAGTGA	TTTGACTCAC	3342	AGGTAGGAGGTTAGTTAGGT	CCTACCTAACTAACCTCCTA	75208
AACCC	GGTTG	3078	ACCTCCTACCTACCTA	AGGTAGGTAGGAGGTT	34635
AGTCAAAATG	TTTGACTCAT	1000	CCAACCCAACCCTAAC	GGGTTAGGGTTGGGTT	30563
CTAACTAACCTCCTACCTAC	TAGGTAGGAGGTTAGTTAGG	801	AACCCAACCC	TTGGGTTGGG	24022
TACTA	TATAG	476	CAACCC	GGGTTG	18151
GTTGGGTTAGGGTTGG	TAACCCAACCCAACCC	383	ATTAAATA	TTATTTAA	13143
AAGTGAGATA	ATCTCACTTT	369	CAACCCTAACC	GGTTGGGTTAG	10739
AACCTCCTACCTACCT	AGGTTAGGTAGGTAGG	362	CAATCCAACCCTAACC	GGGTTAGGGTTGGATT	10101
GATTGGGTTAGGGTTG	TAACCCAATCCAACCC	334	CCCAACCCAAC	GGGTTGGGGTT	9373
ACCAA	GTTTG	318	ACCCC	GGGGT	7959
AAAAAAAAATTAAA	TTTAATTTTTTTTT	317	AACCTCCTACCTACCTTACT	TAGTAAGGTAGGTAGGAGGT	7573
AAGTGAGATG	TCTCACTTCA	282	ACCTACCTACCT	TAGGTAGGTAGG	5391
ACCCAACCCA	GGGTTGGGTT	264	ACCCAACCCAACCCA	TGGGTTGGGTTGGGT	4641
AAAAAAAAATTTAA	AATTTTTTTTTTTA	242	CTCCTACCTAACTAAC	TAGGTAGGAGGTTAGT	4554
AAAAAAAAAATT	TTTTTTAATTTT	234	AAGTGAGTCA	CACTTTGACT	3792
TAGTCAAATGTATTTCAGAA	TTTGACTATTCTGAAATACA	227	ACCCCAACCCC	TGGGGTGGGGT	3533
AAAATTAAAAAAA	TTTTTTTTAATTT	224	CCTACCTACCCAACCT	GGTAGGTAGGAGGTTG	2482
AAAATCGGAACTTC	CCGATTTTGAAGTT	213	TTGCCGCCAAACTG	TTGGCGGCAACAGT	2311
CCAACC	TTGGGG	212	AACCCAACCCCAACCC	GGGTTGGGTTGGGTTG	2091
ATAAT	TATTA	172	AACCCAACCCA	GGTTTGGGTTG	2057
ACGTTTGAGAAAAAAAGTCAA	TTGACTTTTTTTCTCAAACGT	161	CACACA	GTGTGT	1851
AAAAAAAAAATTTCA	TTTTTTTTTGAAATT	159	ACCCAACCCTAACCCTA	TGGGTTAGGGTTAGGGT	1791
ATAATAAAT	TATTTATTA	149	CCCCAC	GGGTGG	1640
AAAAAAAAATT	AATTTTTTTTT	148	GAACAGGCAGATCG	TTCCGATCTGCCTG	1455
GTGAA	TCACT	147	CTACCTACCTC	GTAGGTAGGAG	1410
TAAAAAAAAAAAATT	TTTTTAAATTTTTTT	135	AACCCA	TTGGGT	1378
ATTCAGCTGGACTGGGTTGGGTCGGTTCG	GACCCAACCCAGTCCAGCTGAATCGAACC	134	ACCTA	AGGTT	1340
AATAA	TTATT	132	CCTACCTACCTAACCTCCTA	GGTTAGGTAGGTAGGTAGGA	1266
TGAAATA	TTTCATA	130	AACCCTAACCCT	GGGTTAGGGTTA	1260
ATAAATAA	TTATTTAT	128	AGGTAGGAGGTT	CCTACCTAACCT	1232
AAAATTAAAAAAAAA	TTTTTTAATTTTTTT	128	ACCCTAA	AGGGTTT	1090
ACCCC	TGGGG	124	AACTGCTAGATCGG	TTCCGATCTAGCAG	1079
TAATGTATAATG	TACATTACATTA	122	CAACCCAACCCTAACCCAACC	GGGTTAGGGTTGGGTTGGGTT	1004
AAAAAAAAAATTTC	TTTTGAAATTTTTT	121	AACCCTAACCCC	GGTTAGGGTTGG	899
TAAATGACATAAACGATG	TCGTTTATGTCATTTACA	116	AAATGAGTCA	TTTGACTCAT	881
TCTGAATTACATTTGAAAAA	TTTCAAATGTAATTCAGATT	114	CCTACCTAACTA	TAGGTAGGTAGT	762
TGTAAATAAATA	TTATTTACATAT	111	AAACC	TTTGG	754
AAAAAAAAAATTC	ATTTTTTTTTTGA	106	CCCCACCCAA	TGGGTGGGGT	704
CATTTACGTCGTTTATGT	CGTAAATGACATAAACGA	105	ACACACAC	TGTGTGTG	696
AAAAAAAAAATTCA	TTTTTGAATTTTTT	105	TACCTACC	TAGGTAGG	656
AGTCAAAATGAGTCAAAGTG	CTCATTTTGACTCACTTTGA	99	AACATCCAGATCGG	TTCCGATCTGGATG	654
AACCCCAACCC	TTGGGTTGGGG	98	CAACCCAACCCAACCCAACC	GGGTTGGGTTGGGTTGGGTT	648
TGAATTACAATTGAAATTTTC	TTTCAATTGTAATTCAGAAAA	97	ACCCCACCCC	GGGTGGGGTG	644
AAAAATTTAAAAA	TTTTTTAAATTTT	94	AACCTCCTACCTACCTACT	TAGGTAGGTAGGAGGTTAG	637
AAAAAAAT	TTTTTTAT	92	CTTCCGATCTGCCA	GAAGTGGCAGATCG	636
TTAAATAAATAA	TTTATTTAATTA	88	AACCCCCTACCTACCTAACT	GGTTAGTTAGGTAGGTAGGG	633
TCTTCTGGTTCACGTGGG	TGAACCAGAAGACCCACG	87	ACGTAAATGACATAAACG	ATGTCATTTACGTCGTTT	622
AAAAAAAATAA	TTTTTTTATTT	84	CCTACCTACCTAA	GTTAGGTAGGTAG	599
CCTACCTAACTAACCT	GTTAGTTAGGTAGGAG	82	ATTAT	TATAA	554
TAACC	TTAGG	81	ACCCT	GGGTA	548
ACGAGCTTTGAATTATGAGCTTCA	ATAATTCAAAGCTCGTTGAAGCTC	81	AAATGACATAAACGATGT	TCGTTTATGTCATTTACA	530
AAGAAAATGCATAGTAAAAT	TCTTATTTTACTATGCATTT	81	CCACCCCCACC	GGGTGGGGTGG	517
ATTTC	TGAAA	80	AAGTGAGATA	CACTTTATCT	507
TCAAAAAAAAAT	TTTTTTTGAATT	79	CTCCTACCCTTCC	GGGTAGGAGGGAA	504
TACTATACTA	TATAGTATAG	78	AACCCTAACCCAACCCAACCCT	GTTGGGTTGGGTTAGGGTTAGG	499
AAAAAATAAAAA	TTTTTTTTATTT	77	CCTCCCT	GAGGAGG	487
ACTCACTTTACCTCATTTTG	AGTCAAAATGAGGTAAAGTG	75	CACACACACA	GTGTGTGTGT	465
TAAAAA	TTTATT	74	ACCCCAACCC	GGGTTGGGGT	460
AACCCTAACCC	GGTTGGGTTAG	74	CACCCACTTCCTGCA	CAGGAAGTGGGTGTG	458
ACTCTCTTTG	AGTCAAAGAG	70	CCCAACCCCACCCCAC	GGGTTGGGGTGGGGTG	456
ATCGCGGCTATATTAGAA	CGCGATTTCTAATATAGC	68	AGATGAAGTG	CTCACTTCAT	426
ATCGCGGCTATATTAGTAGAA	TAGCCGCGATTTCTACTAATA	65	AACCCCACCCCAACCC	GGGTTGGGTTGGGGTG	426
AAAGTATTCAAAACAATATCG	GAATACTTTCGATATTGTTTT	64	AAGGGCTAGATCGG	CTTCCGATCTAGCC	425
ACAATAATA	TTATTATTG	63	CAACCCTAACCCAAAC	TAGGGTTGGTTTGGGT	418
AAAACAATTTCGAAAGTATTC	AATTGTTTTGAATACTTTCGA	63	CACCCCTTCCCACTT	GGTGAAGTGGGAAGG	412
AAGAA	TTTTC	61	GATTCTTCCGATCT	GGAAGAATCAGATC	371
TTTCAAAAAAAAA	TTTTTTTTTGAAA	59	ACCTACCTACCCTCCT	AGGAGGGTAGGTAGGT	358
AAAAAAAAAATTCAA	TTTTTGAATTTTTTT	59	AATAAATA	TTTATTTA	322
AATGTATTTCAGAATAGTTA	TTTAACTATTCTGAAATACA	56	CCCCACTCCCTAGTT	TAGGGAGTGGGGAAC	320
CTTTGAATTATGAGCTGCAACGAG	TAATTCAAAGCTCGTTGCAGCTCA	55	AACCCTAACCCTAACCCC	GGGTTAGGGTTAGGGTTG	320
ATCATAAAAAACTAATCCTA	ATTAGTTTTTTATGATTAGG	54	AAGGCACAGATCGG	GTGCCTTCCGATCT	311
AATTTTTTTTTA	TAAAAAAAAATT	54	AGGAGGTTAGTTAGGTTGGT	CCTACCAACCTAACTAACCT	302
AATAC	GTATT	54	CTTACTTACTA	GTAGTAAGTAA	294
AAACAATTTCGAAATTATTCA	TTTCGAAATTGTTTTGAATAA	52	AACCCCAACCCC	GGGTTGGGGTTG	290
ACCTACCTACCT	TAGGTAGGTAGG	51	AAGACATAGATCGG	GTCTTCCGATCTAT	289
AAAATGAGT	ACTCATTTT	51	CTAACCTAC	GTTAGGTAG	287
TCAATTGTAATTCAGATATC	TCTGAATTACAATTGAGATA	50	CACTCCCTATTACC	GGGAGTGGGTAATA	286
ATTTATTTACAC	TGTAAATAAATG	50	TAACCCAATCAACCC	TTGGGTTAGGGTTGA	281
AAAATTC	GAATTTT	50	CCTACCTACCTAACTAACT	TAGGTAGGAGTTAGTTAGG	277
AAAAATTAAA	AATTTTTTTT	50	CTACCTACCTAACTAAC	TAGGTAGGTAGGTTAGT	276
AAATAAA	TTTATTT	49	CAACCCAACCCAAACC	GGTTGGGTTTGGGTTG	272
AAAGTGAGTA	CTCACTTTTA	49	GAATCGAACCGACCCAACCCAGTCCAGCT	GGGTTGGGTCGGTTCGATTCAGCTGGACT	269
TTCAATTGTAATTCAGAAAT	TTTCTGAATTACAATTGAAA	48	TACTA	TATAG	267
TAAAAAAAAAAAA	TTTTTTTATTTTT	48	CTCCTACCCATGTCA	GGGTAGGAGTGACAT	267
AAATGACAT	TTTATGTCA	48	GTCAAATGTATTTCAGAATA	TTCTGAAATACATTTGACTA	261
AAAAAAATAA	TTTTATTTTT	48	AACGGGGACAGGGAC	CCCTGTCCCCGTTGT	261
TTGACTTTTTTCTCAAACGT	TTTGAGAAAAAAGTCAAACG	47	ACCTACCTACCTACCT	GGTAGGTAGGTAGGTA	252
CCCTA	GGGTA	47	AGGTAGGAGGTTAGTA	CCTACCTTACTAACCT	247
AACAATACTAA	ATTGTTTTAGT	47	CTTCA	GTGAA	245
GGAAATTCCACTTTTTAACT	TCCAGTTAAAAAGTGGAATT	46	AGGGGT	CCCTAC	241
TTCTGAAATACATTTGATGCT	TTTCAGAAAGCATCAAATGTA	45	AACGGGAACAGGGAC	GTCCCTGTTCCCGTT	237
GTCAAATGTATTTCAGAATGC	TTCTGAAATACATTTGACGCA	45	ACCCCCCCCC	GGGTGGGGGG	227
ATGTA	TTACA	45	CCAAACCCAAA	TTTGGTTTGGG	226
AGTTCCGGTTTTGA	CTTCAAAACCGGAA	45	AGTTAGGTAGGTAGGAGGGT	CCTCCTACCTACCTAACTAC	218
GAATTACATTTGAAATTTTCT	GTAATTCAGAAAATTTCAAAT	43	CCCAACCCTAC	GGGTTGGGGTA	212
ACTCATTTTT	TGAGTAAAAA	43	AAGAACTAGATCGG	CTTCCGATCTAGTT	204
AGTCAAAGTGAGTAAAAATG	TCATTTTTACTCACTTTGAC	42	CTCCCTTCCCACCTG	GGGAAGGGAGCAGGT	203

## Sheet: Biphyllidae
Biphyllidae_Biphyllus_lunatus_ERR13363448_motif_1	Biphyllidae_Biphyllus_lunatus_ERR13363448_motif_2	Biphyllidae_Biphyllus_lunatus_ERR13363448_motifs_sum
AAGGTCAAGTC	ACTTGACCTTG	9371
TCAGG	TGACC	2659
AAACTTCAA	AAGTTTTTG	2555
AATGATGAT	TTATCATCA	1171
ATCTAACCCGAATTGAT	GGGTTAGATATCAATTC	1005
AAAATGTC	TTTGACAT	776
AAAAATATCTAACCCGA	GTTAGATATTTTTTCGG	724
AATAG	ATTCT	543
AAATTTCGTCAATAATCTTTCA	GAAAGATTATTGACGAAATTTT	518
ATAATGACG	CATTATCGT	485
AGCACCGAC	GTGCTGTCG	460
ATCTAACCCGAATTTTTAT	TCGGGTTAGATATAAAAAT	422
AAAAATCCC	GATTTTTGG	364
AAAATTTTG	TTTTCAAAA	360
ACAGACGG	TGTCCGTC	331
AAAACCGCGAAT	CGCGGTTTTATT	331
CTTGAC	GTCAAG	306
AAATTTCTTC	AAATTTGAAG	291
AAAAT	TATTT	280
GACCTTGACAT	GTCATGTCAAG	273
AGACAG	CTGTCT	272
CTTGA	GTCAA	269
AGATATTTTTCGGGTT	ATCTAACCCGAAAAAT	264
CAATA	TATTG	263
AAAAACTTCA	AAGTTTTTTG	261
AACTGTCATTTTGACGTTTCAC	TTGTGAAACGTCAAAATGACAG	238
AATTTTCTTC	TTGAAGAAAA	231
AAAATTACCA	TTTGGTAATT	225
ATTTTTTGGG	CAAAAAATCC	216
AAATCCAAA	GGATTTTTT	203
ACATA	TATGT	184
AATTGTAGAATGTAC	ATTGTACATTCTACA	183
ACATTATCA	TGATAATGT	168
AAAACTCTA	TTTTTAGAG	166
AAAATTTCGTCAATTATCTTTC	ATTGACGAAATTTTGAAAGATA	161
CAAAATTAC	GGTAATTTT	160
ATAAG	TCTTA	160
AAAATTGAAGAAATTTGATCG	GATCAAATTTCTTCAATTTTC	160
AAATGTCG	CATTTCGA	155
AAAATA	TTTATT	153
GAAGAAATTTTGATGAAAATT	TTCATCAAAATTTCTTCAATT	149
ACTAA	AGTTT	146
AAATAATA	TTATTATT	141
AGATT	ATCTA	137
ATTAC	TGTAA	136
AAGAAATTTTG	TTTCTTCAAAA	136
AACGTCAAAATGACAGTTGAAA	ACGTTTTTCAACTGTCATTTTG	136
ATCACCATT	GATAATGGT	135
AAAAATCAT	GATTTTTAT	132
ACAATA	TTGTTA	129
CCTCCGGACACTTCTTGTAAAC	GTCCGGAGGGTTTACAAGAAGT	125
ATAAATCCTC	GAGGATTTAT	121
AAAAC	TTTGT	121
ATTTTGACATTTTTCATGAA	TCAAAATTTCATGAAAAATG	119
AAAAACTTCAAAAACTTC	AAGTTTTTGAAGTTTTTG	118
AATTT	TTAAA	117
AAACGTCAAAATGACAGTTGAT	TTTATCAACTGTCATTTTGACG	115
AAATATCTAACCCGAC	GTTAGATATTTGTCGG	113
TACAATTATAGAATG	TCTATAATTGTACAT	109
AGAAG	CTTCT	108
CAAGAA	TGTTCT	105
ATTTTGACATTTTTCATTGAA	GTCAAAATTTCAATGAAAAAT	104
AAAATAA	TTTTTTA	104
AAAAATCTCA	TTTTTGAGAT	103
TCATTC	TGAGAA	101
AATCC	TGGAT	101
ATTATC	TGATAA	99
CAAAAA	TTTTTG	96
GCAATTAC	GTAATTGC	95
ATTATTATTATCCTTATTACT	TAATAATAGTAATAAGGATAA	95
AAGGAAGAATTTCACAAGTTCCC	CTTCCTTGGGAACTTGTGAAATT	94
ATTTTGGTCAAAAATGAAGAT	ATTTTTGACCAAAATATCTTC	92
CAAAAAACT	TTTTTTGAG	91
ATATCGGAA	TTTCCGATA	91
ATTCTATCATTGTAC	TAGAATGTACAATGA	87
ATGACAGTTGAGAAACGTCAAA	ATTTTGACGTTTCTCAACTGTC	87
AATGAC	ATTGTC	85
AAATTTTGACATTTTTCATC	TGAAAAATGTCAAAATTTGA	84
AAAATTTCGTCAATAATCTTTA	AATTTTTAAAGATTATTGACGA	80
AAAAATCTC	ATTTTTGAG	78
AATTTCTTC	ATTGAAGAA	76
AAAATTTCGTCAATAATTTTTC	TTATTGACGAAATTTTGAAAAA	76
AAAATAAA	TTTTTTTA	76
AAAGT	TTTAC	74
GATGAC	TCGTCA	73
GAAAA	TTTTC	73
TAAAAAAAA	TTTTTATTT	72
ATTATTATCATC	TAATAATGATGA	72
AAAATTGAAGAAATTTTGACT	TTTCTTCAATTTTAGTCAAAA	72
AAAAATTCC	ATTTTTGGA	72
AAAAATCCCAAAAAGTTC	GATTTTTGAACTTTTTGG	72
AAAAATGAAGAAATTTGATCG	ATCAAATTTCTTCATTTTTCG	71
ATGATG	TCATCA	70
AGGAAG	TCTTCC	70
AGAAAATTGAGCAAAAATTC	TTTTCTGAATTTTTGCTCAA	70
GTACCGGGCTATACTTCTT	TATAGCCCGGTACAAGAAG	69
AAATTGAACAAAAATTCAGA	TGAATTTTTGTTCAATTTTC	69
ATTACT	TAGTAA	68
ATGAAG	CTTCAT	68

## Sheet: Bostrichidae
Bostrichidae_Rhyzopertha_dominica_SRR12638565_motif_1	Bostrichidae_Rhyzopertha_dominica_SRR12638565_motif_2	Bostrichidae_Rhyzopertha_dominica_SRR12638565_motifs_sum	Bostrichidae_Rhyzopertha_dominica_SRR16027145_motif_1	Bostrichidae_Rhyzopertha_dominica_SRR16027145_motif_2	Bostrichidae_Rhyzopertha_dominica_SRR16027145_motifs_sum
AGGTC	TGACC	15117	AGGTC	TGACC	15117
GATGACA	GTCATCT	9576	GATGACA	GTCATCT	9576
ACCTTTGACCCCGTG	TCACGGGGTCAAAGG	7747	ACCTTTGACCCCGTG	TCACGGGGTCAAAGG	7747
AAAGTATCG	GATACTTTC	1995	AAAGTATCG	GATACTTTC	1995
CACAGACA	TGTCTGTG	638	CACAGACA	TGTCTGTG	638
CTGTCAA	TGACAGT	574	CTGTCAA	TGACAGT	574
ATAAT	TATTA	434	ATAAT	TATTA	434
AAGTATCG	GATACTTC	423	AAGTATCG	GATACTTC	423
CAAAAGTAT	TACTTTTGA	394	CAAAAGTAT	TACTTTTGA	394
GACCC	GGGTC	350	GACCC	GGGTC	350
AGCTAGCTCC	TGGAGCTAGC	346	AGCTAGCTCC	TGGAGCTAGC	346
AACTGGCAATTGTCAGATAGT	GTTACTATCTGACAATTGCCA	337	AACTGGCAATTGTCAGATAGT	GTTACTATCTGACAATTGCCA	337
TCGGAATTCCGACTTTAATC	TTAAAGTCGGAATTCCGAGA	323	TCGGAATTCCGACTTTAATC	TTAAAGTCGGAATTCCGAGA	323
ATACTTTCGATACTTCGATACTTTTGA	GTATCGAAAGTATTCAAAAGTATCGAA	273	ATACTTTCGATACTTCGATACTTTTGA	GTATCGAAAGTATTCAAAAGTATCGAA	273
GAATACTTGTATC	GTATTCGATACAA	271	GAATACTTGTATC	GTATTCGATACAA	271
GAAAA	TCTTT	266	GAAAA	TCTTT	266
ACCAGTGACAAAAT	GGTATTTTGTCACT	233	ACCAGTGACAAAAT	GGTATTTTGTCACT	233
CTCTATCAGA	TCTGATAGAG	230	CTCTATCAGA	TCTGATAGAG	230
CTGTCATCTGTCAT	TGACAGATGACAGA	226	CTGTCATCTGTCAT	TGACAGATGACAGA	226
AGATCAGTGATCAGCTGTTCCAAC	GAACAGCTGATCACTGATCTGTTG	213	AGATCAGTGATCAGCTGTTCCAAC	GAACAGCTGATCACTGATCTGTTG	213
AGATAGTAACTGGCAATTGCC	CAATTGCCAGTTACTATCTGG	212	AGATAGTAACTGGCAATTGCC	CAATTGCCAGTTACTATCTGG	212
CAATA	GTATT	201	CAATA	GTATT	201
ACATAGAAGTATAAAGCTCTGTGAGGTTGACTC	GTGAGTCAACCTCACAGAGCTTTATACTTCTAT	195	ACATAGAAGTATAAAGCTCTGTGAGGTTGACTC	GTGAGTCAACCTCACAGAGCTTTATACTTCTAT	195
CATGTATCGAATA	TACATGTATTCGA	180	CATGTATCGAATA	TACATGTATTCGA	180
AAAGTATC	ACTTTGAT	177	AAAGTATC	ACTTTGAT	177
ACTGCCTGAGGCACATCATGGCCAAAGACCTTACTCTC	CAGTGAGAGTAAGGTCTTTGGCCATGATGTGCCTCAGG	176	ACTGCCTGAGGCACATCATGGCCAAAGACCTTACTCTC	CAGTGAGAGTAAGGTCTTTGGCCATGATGTGCCTCAGG	176
ATAGA	TTCTA	168	ATAGA	TTCTA	168
ATGACCC	ATGGGTC	166	ATGACCC	ATGGGTC	166
AAGGCTGT	AGCCTTAC	164	AAGGCTGT	AGCCTTAC	164
AACCGCTCCTG	GGTTCAGGAGC	157	AACCGCTCCTG	GGTTCAGGAGC	157
CTAATTACCCTAATCAAACTG	GGGTAATTAGCAGTTTGATTA	155	CTAATTACCCTAATCAAACTG	GGGTAATTAGCAGTTTGATTA	155
AAGTATCGAAAGTATCG	TCGATACTTTCGATACT	151	AAGTATCGAAAGTATCG	TCGATACTTTCGATACT	151
ACTAAAACTGCTCATCTGACTACACAGCCAGGATCG	ATCCTGGCTGTGTAGTCAGATGAGCAGTTTTAGTCG	147	ACTAAAACTGCTCATCTGACTACACAGCCAGGATCG	ATCCTGGCTGTGTAGTCAGATGAGCAGTTTTAGTCG	147
ATACT	GTATA	139	ATACT	GTATA	139
CATTA	TAATG	136	CATTA	TAATG	136
TTAAA	TTAAT	133	TTAAA	TTAAT	133
TAATAA	TTATTA	124	TAATAA	TTATTA	124
AAGTATCGAAAGTATTCAA	TTTTGAATACTTTCGATAC	113	AAGTATCGAAAGTATTCAA	TTTTGAATACTTTCGATAC	113
ATTTT	TAAAA	112	ATTTT	TAAAA	112
GAAAAAAAA	TTCTTTTTT	111	GAAAAAAAA	TTCTTTTTT	111
AAGAAG	TCTTCT	108	AAGAAG	TCTTCT	108
ATCCTT	GGATAA	104	ATCCTT	GGATAA	104
ATTCCTGCATTACCGACTTGCGA	TAATGCAGGAATTCGCAAGTCGG	103	ATTCCTGCATTACCGACTTGCGA	TAATGCAGGAATTCGCAAGTCGG	103
AAAAAGAA	TTTTCTTT	103	AAAAAGAA	TTTTCTTT	103
ATCGA	TTCGA	101	ATCGA	TTCGA	101
ATCTGTTGGAACAGCTTGATCACTG	CAGTGATCAAGCTGTTCCAACAGAT	98	ATCTGTTGGAACAGCTTGATCACTG	CAGTGATCAAGCTGTTCCAACAGAT	98
AGTATTCAAA	ATACTTTTGA	95	AGTATTCAAA	ATACTTTTGA	95
AGTTGACAGATGAC	CTGTCATCTGTCAA	93	AGTTGACAGATGAC	CTGTCATCTGTCAA	93
CCGTATT	CGGAATA	92	CCGTATT	CGGAATA	92
CTATATTACCGATCACAGATTC	GGTAATATAGGAATCTGTGATC	90	CTATATTACCGATCACAGATTC	GGTAATATAGGAATCTGTGATC	90
AGATGACAGATGACAGATGAC	TGTCATCTGTCATCTGTCATC	90	AGATGACAGATGACAGATGAC	TGTCATCTGTCATCTGTCATC	90
AAAAAAAAC	TTTTTTTTG	86	AAAAAAAAC	TTTTTTTTG	86
CATGCTACATAACATAA	TTATGTAGCATGTTATG	85	CATGCTACATAACATAA	TTATGTAGCATGTTATG	85
TACAG	TACTG	83	TACAG	TACTG	83
CAGGTCAGTCCTCTGATGGCTGTGTTCACTGTTCATATAGGTGCGTCAC	CTGGTGACGCACCTATATGAACAGTGAACACAGCCATCAGAGGACTGAC	83	CAGGTCAGTCCTCTGATGGCTGTGTTCACTGTTCATATAGGTGCGTCAC	CTGGTGACGCACCTATATGAACAGTGAACACAGCCATCAGAGGACTGAC	83
AGTAGC	TGCTAC	80	AGTAGC	TGCTAC	80
CAAGGT	GACCTT	79	CAAGGT	GACCTT	79
AAAACAA	TTTTGTT	78	AAAACAA	TTTTGTT	78
AAAAAAGAAA	TTTTTTTTTC	77	AAAAAAGAAA	TTTTTTTTTC	77
AAAAAAG	TTTTCTT	77	AAAAAAG	TTTTCTT	77
AAAAAAAC	TGTTTTTT	77	AAAAAAAC	TGTTTTTT	77
ATCAACATC	TGATGATGT	74	ATCAACATC	TGATGATGT	74
ATAAATA	ATTATTT	73	ATAAATA	ATTATTT	73
ATAAAAAA	TTTATTTT	73	ATAAAAAA	TTTATTTT	73
AATTGT	TACAAT	72	AATTGT	TACAAT	72
ATATAA	TATATT	71	ATATAA	TATATT	71
AAAAAAT	ATTTTTT	69	AAAAAAT	ATTTTTT	69
GGGTAATTAGCAGTTTGATTG	TAATTACCCCAATCAAACTGC	68	GGGTAATTAGCAGTTTGATTG	TAATTACCCCAATCAAACTGC	68
CCTGGACCT	GGAGGTCCA	68	CCTGGACCT	GGAGGTCCA	68
AGTATCGAAAGTATCAAA	TTTCGATACTTTTGATAC	67	AGTATCGAAAGTATCAAA	TTTCGATACTTTTGATAC	67
AACCT	GGTTA	67	AACCT	GGTTA	67
ATAATAT	TATATTA	64	ATAATAT	TATATTA	64
ACTACC	GTAGTG	64	ACTACC	GTAGTG	64
AACCGGTTAAAAATTGACCGGTTATG	CCGGTTCATAACCGGTCAATTTTTAA	64	AACCGGTTAAAAATTGACCGGTTATG	CCGGTTCATAACCGGTCAATTTTTAA	64
GGCAATTGCCAGATGTTAACT	TAACATCTGGCAATTGCCAGT	63	GGCAATTGCCAGATGTTAACT	TAACATCTGGCAATTGCCAGT	63
GACAGATGACAGATGACAGTT	TCTGTCATCTGTCAACTGTCA	63	GACAGATGACAGATGACAGTT	TCTGTCATCTGTCAACTGTCA	63
AAAAAAATA	TTTTTATTT	63	AAAAAAATA	TTTTTATTT	63
AAGTATTGA	ATACTTTCA	62	AAGTATTGA	ATACTTTCA	62
TATAATAA	TATTATTA	61	TATAATAA	TATTATTA	61
AAAAGTAACTTAGTTACTG	AGTTACTTTTCAGTAACTA	60	AAAAGTAACTTAGTTACTG	AGTTACTTTTCAGTAACTA	60
ATCTGACAATTGCCAGTTATT	TAACTGGCAATTGTCAGATAA	59	ATCTGACAATTGCCAGTTATT	TAACTGGCAATTGTCAGATAA	59
ATATTA	palindrome	59	ATATTA	palindrome	59
ATCAGTGATCAGGCTGTTCCAAAAG	GAACAGCCTGATCACTGATCTTTTG	58	ATCAGTGATCAGGCTGTTCCAAAAG	GAACAGCCTGATCACTGATCTTTTG	58
AGCGGTTCGG	GAACCGCTCC	58	AGCGGTTCGG	GAACCGCTCC	58
AGGCAGAGAGAGTAAGGTCTTTGGCCATGTTGTGCCTC	CTGCCTGAGGCACAACATGGCCAAAGACCTTACTCTCT	57	AGGCAGAGAGAGTAAGGTCTTTGGCCATGTTGTGCCTC	CTGCCTGAGGCACAACATGGCCAAAGACCTTACTCTCT	57
ATATG	TATCA	56	ATATG	TATCA	56
TCAGAATTCCGACTTTAATC	TTCTGAGATTAAAGTCGGAA	54	TCAGAATTCCGACTTTAATC	TTCTGAGATTAAAGTCGGAA	54
AAGTATCGAAGTATCAA	ACTTCGATACTTTTGAT	54	AAGTATCGAAGTATCAA	ACTTCGATACTTTTGAT	54
AAAATTTTGTGTTATAACGC	ACAAAATTTTGCGTTATAAC	54	AAAATTTTGTGTTATAACGC	ACAAAATTTTGCGTTATAAC	54
CGGTTCGAGAG	CTCTCGAACCG	53	CGGTTCGAGAG	CTCTCGAACCG	53
GATTTCCCTT	GGGAAATCAA	52	GATTTCCCTT	GGGAAATCAA	52
AGTAA	TACTT	52	AGTAA	TACTT	52
AAAAAG	TCTTTT	52	AAAAAG	TCTTTT	52
CGGCTGCGAAACGGC	GCCGTTTCGCAGCCG	51	CGGCTGCGAAACGGC	GCCGTTTCGCAGCCG	51
CCGAAGCCGACGTCC	TTCGGGGACGTCGGC	51	CCGAAGCCGACGTCC	TTCGGGGACGTCGGC	51
AAGTTTTATTTTTAA	TAAAAATAAAACTTT	51	AAGTTTTATTTTTAA	TAAAAATAAAACTTT	51
AACCGCTCCCG	TTCGGGAGCGG	51	AACCGCTCCCG	TTCGGGAGCGG	51
AAAAATAAAA	TATTTTTTTT	51	AAAAATAAAA	TATTTTTTTT	51
AGAAGG	TCCTTC	49	AGAAGG	TCCTTC	49

## Sheet: Bothrideridae
Bothrideridae_Dastarcus_helophoroides_SRR17497129_motif_1	Bothrideridae_Dastarcus_helophoroides_SRR17497129_motif_2	Bothrideridae_Dastarcus_helophoroides_SRR17497129_motifs_sum	Bothrideridae_Dastarcus_helophoroides_SRR17497131_motif_1	Bothrideridae_Dastarcus_helophoroides_SRR17497131_motif_2	Bothrideridae_Dastarcus_helophoroides_SRR17497131_motifs_sum
CCTAA	TTAGG	13206	AGGTT	CTAAC	21622
CTTCT	GAAGA	10509	CTTCT	GAAGA	18281
AAGTCGAAATTTCGAGAAAA	CTCGAAATTTCGACTTTTTT	4197	AAAGTCGAAATTTCGAGAAA	TCGACTTTTTTCTCGAAATT	15402
ATCTTGA	ATTCAAG	2591	AAGAGG	TCTTCC	7000
AAGAGG	TTCCTC	2448	AAATTTCGACTTTTTTCTC	AGTCGAAATTTGAGAAAAA	3504
ACAGTG	TCACTG	2426	ACTGCGCACCTACCT	GGTGCGCAGTAGGTA	3493
AGATGGGAAGAGAAG	TCTCTTCTCTTCCCA	1205	AAAACTG	TTCAGTT	3433
AAACTGA	GTTTTCA	1129	GAAGAGAAGAGATGG	TCTTCCCATCTCTTC	3195
AAGAAG	TTCTTC	1058	AGAGAGA	TCTCTCT	2703
CTTCTCT	GAAGAGA	1014	AGAAGA	CTTCTT	2650
AATTTCGACTTTTTTCTCA	TCGAAATTTGAGAAAAAAG	990	AAAGACAG	TCTTTCTG	2549
CGGAT	GATCC	967	AAAGAG	TCTTTC	2296
AGAAAGAC	TCTGTCTT	966	AAAGTCGAAATTTTGAGAAA	AAATTTCGACTTTTTTCTCA	2272
GAAGGA	TCCTTC	959	AGGAGA	TTCTCC	2045
GATGA	TCTCA	816	AAATTTCGACTTTTTCTCG	CGAAATTTCGAGAAAAAGT	1963
AGAGAA	CTCTTT	740	GAATCTT	TTCAAGA	1903
ATTCAAA	TTTTGAA	738	GAGGAAGAA	TCTTCTTCC	1795
CAAAAGAC	TTTGGTCT	681	ACAGTG	CACTGT	1788
AAGAGGAAG	TTCTTCCTC	619	GTATTTTGTATGATT	TACAATCATACAAAA	1754
CGCAGTAGGTAGGTG	GCACCTACCTACTGC	612	AAAATTC	TGAATTT	1709
AAAAAAGTCGAAATTTTGAG	AAATTTCGACTTTTTTCTCA	600	AAAATAC	TGTATTT	1590
GAGAAGAGAA	TCTCTTCTCT	594	AAGAAGG	TCCTTCT	1570
AAGGAAG	TTCCTTC	577	AAGGAAGAG	TCTTCCTTC	1546
TCTCATCTCT	TGAGAAGAGA	566	GAAGAGAAGA	TCTCTTCTCT	1418
AACCTAACCCAATCC	TTAGGTTGGATTGGG	558	AGTTTCAGTTTTC	GAAACTGAAAACT	1396
AAAAGTCGAAATTTCGAGA	TTTTTCTCGAAATTTCGAC	533	AAAGTCGAAATTTCGAGATT	AAATTTCGACTTTAATCTCG	1320
AACCTAACTCAATCT	TTGAGTTAGGTTAGA	516	GAGAAGAGAT	TCTCATCTCT	1268
GAAGAGAAG	TTCCTTCTC	512	AAATTCG	ATTTCGA	1265
GGATGAA	TTCATCC	508	ATACGTACATC	ATGATGTACGT	1202
ACATCATACGT	GTACGTATGAT	490	ATTTCGAGAAAAAAAGTCGAA	TTTTTTTCTCGAAATTTCGAC	1131
GATGAA	TCATCT	485	GTATTTC	TACGAAA	1119
AATCTAACCTAATTC	TAGGTTAGATTGAAT	474	CATCTT	TGAAGA	1101
ATCAAACTGAAAAGA	CAGTTTGATTCTTTT	465	ATCCTTC	GATGAAG	1025
AAATTCG	TTTCGAA	457	GAAGAGGAAGAA	TTCTTCTTCCTC	946
ATCCC	TGGGA	413	AAAATTTCGAGAAAAAAGTC	TTTTTTCTCGAAATTTTGAC	924
AAGAAGAAG	TTCTTCTTC	402	AGAAGAAGA	TCTTCTTCT	909
AAATTTCGACTTTAATCTCG	GAAATTTCGAGATTAAAGTC	401	AACTGA	TTTCAG	868
GAAGAGATGG	TCTCTTCCCA	370	AAGTTCGAATTTTTCCCAA	GAAAAATTCGAACTTTTGG	839
ATCATACAAAATACA	TATTTTGTATGATTG	368	CGAAATTTCGAGAAAAAAAT	CGAAATTTCGATTTTTTTCT	805
ACTTTTGGGAAAAATTCGA	TCCCAAAAGTTCGAATTTT	363	AGAGAG	TCTCTC	777
ATTTTGT	CAAAATA	357	ACATACA	TATGTTG	773
TCATCA	TGATGA	346	ATCTC	ATGAG	744
AGTCAGAT	GACTATCT	321	AAACATAC	TTTGTATG	726
AAGTCGAAATTTCGAGAAAAA	GAAATTTCGACTTTTTTTCTC	320	CCTCT	GGAGA	694
GAGAGA	TCTCTC	318	AAATTTCGAAAAAAAAGTCG	AAATTTCGACTTTTTTTTCG	689
CTCTTCTTCTTC	GAAGAGGAAGAA	317	AAAGAAG	TCTTCTT	638
AATACGA	TCGTATT	310	AGAAGAAG	CTTCTTCT	637
GTTAGATTAG	TAACCTAATC	309	AGGAGAAGA	CTTCTTCTC	605
AAGAAGATCTCTTCAG	GATCTTCTTCTGAAGA	308	AAAATTTCGAATTTTTCCC	TTGGGAAAAATTCGAAATT	603
GATCCTAGATCTTGGA	GATCTCCAAGATCTAG	307	AGAGAAGGGA	CCTTCTCTTC	600
ATCTA	GATTA	303	GAGTA	TACTC	590
GACCAAA	GGTCTTT	299	AACTTGAA	TTTTCAAG	588
CGAAATAT	GATATTTC	296	AAATTTCGACTTTTTTTCG	ATTTCGAAAAAAAGTCGAA	557
AACCAACCTAACCTA	TTAGGTTAGGTTGGT	295	AAGGG	CCCTT	540
CCATCTT	GAAGATG	291	TCATCA	TGATGA	536
AAGAAGA	TTCTTCT	288	AAATTTCAAGAAAAAAGTCG	GACTTTTTTCTTGAAATTTC	534
AAGATAG	ATCTTCT	282	ATGAAGAG	TTCATCTC	529
GGAGA	TCCTC	281	AACCTAATTCAATCT	ATTAGGTTAGATTGA	521
CGAAATTTTGACTTTTTTCT	GAAAAAAGTCAAAATTTCGA	280	AAGACTAG	AGTCTTCT	514
ACCTAACCTAACCTA	GTTAGGTTAGGTTAG	270	AAATTTAG	AAATTTCT	506
AAGAGAAGGG	CTTCTCTTCC	265	GGAAGAAA	TTCCTTTC	505
ATTGGATTAGGTTAG	CTAACCTAATCCAAT	264	AGATAGAC	TCTATCTG	494
CTTCAAT	TGAAGAT	263	AAATTTCGACTTTTTTTCTC	AAGTCGAAATTTGAGAAAAA	489
ATTTTTCGATTTCG	CGAAAAATCGAAAT	260	CCCATCTCTT	GAAGAGATGG	485
AATCGAA	TCGATTT	255	TCAAAATT	TTGAAATT	480
CCTAACCCAAACCAA	TTAGGTTGGTTTGGG	248	AAACC	GGTTT	473
AGGTTAGGCTTGGTTGGGTT	TAACCTAACCCAACCAAGCC	248	GAAGACCA	TCTTCTGG	472
CGAAAGAA	TCTTTCGT	242	GATGGA	TCTCCA	469
ATCGAAAA	ATTTTTCG	239	CCTAACCTAAACCAA	GGTTTAGGTTAGGTT	466
GAAGAAGA	TCTTCTCT	237	AAATGTCGAAATTTCGAGAA	TCGAAATTTCGACATTTTTC	466
AAGAAGGAG	CTTCTTCTC	234	AAGAGAAAG	CTCTTCTTT	460
TCAGTT	TGAAAC	228	AATCTAACCT	TTAGATTAGG	441
CAAAT	TTTGA	226	AAGAGC	TCTTGC	428
AGATTCG	TCGAATC	226	AAATTCCA	AATTTTGG	423
GAGACCAAGACAGATCAAGA	GATCTGTCTTGGTCTCTCTT	220	CTCTCTC	GAGAGAG	418
AACCTAACCCAACC	TTAGGTTGGTTGGG	208	AAATCGAA	ATTTTTCG	400
AAGGG	TTCCC	206	CTAACCTAACCCAGAGCAAC	GTTAGGTTAGGTTGCTCTGG	377
AATCGAATCGA	ATTTCGATTCG	204	ATCGAAAAATCGAA	TTCGATTTTTCGAT	375
ATTTCGAAAAAAAGTCGAA	TCGAAATTTCGACTTTTTT	202	GAAATTTTGAAAAAAGTC	TTTTTCAAAATTTCGACT	374
ACCTAACCTAAACCAACCTA	GGTTAGGTTGGTTTAGGTTA	202	TCGAAATTTCGAGTTTAAAG	TTAAACTCGAAATTTCGACT	371
AAAAAATCGAAATTTCGAGA	ATTTCGATTTTTTTCTCGAA	201	AGATGGAAAGAGAAG	CATCTCTTCTCTTTC	370
GATCACAGCTTGTGGAA	GATCTTCCACAAGCTGT	198	GAAGATG	TCTTCCA	365
CGAAATTTGAGAAAAAAAGT	TTTTTTCTCAAATTTCGACT	198	CGAGAAAAAGGTCGAAATTT	TTTTTCTCGAAATTTCGACC	355
ACCAGGAGACTGAG	CTCAGTCTCCTGGT	197	AGTCGAAATTTTGAAAA	TTCGACTTTTTCAAAAT	352
CAACTCGACA	TTGTGTCGAG	195	AGAGAGAG	TCTCTCTC	340
AGAGAGAGAG	TCTCTCTCTC	190	AAATTTCGAGAAAAAATCG	CTCGAAATTTCGATTTTTT	338
AGAAGACC	GTCTTCTG	188	GAATTTTGAGAATTTC	TCTCAAAATTCGAAAT	330
AGAAGAGAA	TTCTTTCTC	184	AGATTGA	CTTCAAT	329
AAATTTCT	TAGAAATT	184	GAGAC	TCTCG	327
GAAGGAACGAAC	TCGTTCCTTCGT	183	AACCTAAACCAACCTAACCT	TAGGTTGGTTTAGGTTAGGT	324
ATCGA	TTCGA	183	AAAAAAGTCGAAATTTCAG	TTTTTTCTGAAATTTCGAC	320
ATCGATAATCGAAAA	ATTATCGATTTTTCG	179	GAAGAAGAGAAA	TTCTTTCTCTTC	302
ATAGACAG	TCTGTCTA	179	GAAAGAAC	TTCGTTCT	298
ATTTCGAATTTTTCCCAAA	GGAAAAATTCGAAATTTTG	178	AAGATGAAG	CTTCTTCAT	296
GAAAACTGAAACT	TTTCAGTTTTCAG	177	AAAAG	TTCTT	296
AAATGAAAGAAG	ATTTCTTCTTTC	177	AAAAGACC	GTCTTTTG	295
AAAAGTCGAAATTTCGAAAA	TTTTTTTCGAAATTTCGACT	177	AGAGAGAGAG	TCTCTCTCTC	285
AAAACCA	TTTTGGT	177	AAGAGAAGAGAAGAG	TCTTCTCTTCTCTTC	285
AAGAGATG	CTTCATCT	169	GAAAACC	GTTTTCG	280

## Sheet: Brentidae
Brentidae_Cylas_formicarius_SRR14373634_motif_1	Brentidae_Cylas_formicarius_SRR14373634_motif_2	Brentidae_Cylas_formicarius_SRR14373634_motifs_sum	Brentidae_Cylas_formicarius_SRR18920833_motif_1	Brentidae_Cylas_formicarius_SRR18920833_motif_2	Brentidae_Cylas_formicarius_SRR18920833_motifs_sum
AACCAAAACT	TTTTGGTTAG	4321	AGTTTTGGTT	CTAACCAAAA	3240
ATATGGAGGCGGTCTGT	TCCATATACAGACCGCC	3548	GACCGCCTCCATATACA	GGAGGCGGTCTGTATAT	2213
ACAGAGGAAATTATTAAAAACGCAAAAG	GTTTTTAATAATTTCCTCTGTCTTTTGC	1175	CGCCTCCATATACGGAC	GGAGGCGGTCCGTATAT	1019
ATATGGAGGCGGTCCGT	CCTCCATATACGGACCG	613	ATATAGAGGCGGTCCGT	CCTCTATATACGGACCG	331
GACAGAGGAAATTATTAAAAACGCAAAG	TCTGTCCTTTGCGTTTTTAATAATTTCC	427	CAAAAC	TTTTGG	303
CACACA	TGTGTG	339	AGACCGCCTCCATATAT	CTATATATGGAGGCGGT	295
AATTT	TTAAA	329	CAAAAGACAGAGGAAATTATTAAAAACG	CCTCTGTCTTTTGCGTTTTTAATAATTT	224
GAGAACG	TCCGTTC	323	AAATT	TAATT	223
CGCAGT	CTGCGA	295	CACACA	TGTGTG	222
AAAAT	TTTTA	288	GAACGGA	TCCGTTC	211
AATAG	ATTCT	234	AAAAT	ATTTT	190
CTATATATGGAGGCGGT	CTCCATATATAGACCGC	224	ACTTTT	GTAAAA	168
ACACACAC	TGTGTGTG	200	TAGAA	TTCTA	153
CACAGA	TGTCTG	192	ACCAAT	TTGGTA	128
CTCTCT	GAGAGA	165	ATATACGGACCGCCTTC	GTATATGAAGGCGGTCC	124
ATAATTA	TTATTAA	162	CACACACA	GTGTGTGT	112
AAATG	TCATT	152	GACCGCCTCTATATACA	GCGGTCTGTATATAGAG	109
ACTTTT	GTAAAA	143	AATAC	ATTGT	107
CGCACA	GTGTGC	141	TAATC	TAGAT	105
ATTAC	TAATG	137	GTATA	TACTA	105
AAAACC	GGTTTT	137	ATTAATA	TTAATTA	97
ATACA	TTGTA	132	AGAGAG	CTCTCT	96
ATAAT	ATTAT	128	AATTG	TTCAA	93
AATACC	TGGTAT	117	CGCCTCCGTATACGGAC	GGAGGCGGTCCGTATAC	90
ACACACACAC	TGTGTGTGTG	115	TAATA	TATTA	81
CACGCACA	GTGCGTGT	104	AAATAAA	TTTATTT	73
TACTA	TATAG	101	GTAAT	TTACA	72
CCCGAACATA	TCGGGTATGT	97	ATAAAA	TTTTAT	66
AAGAA	CTTTT	86	ATATACGGACCGCCTT	CGGTCCGTATATAAGG	62
TAATC	TAGAT	81	CCTTTGCGTTTTTAATAATTTCCTCTGT	CGCAAAGGACAGAGGAAATTATTAAAAA	59
ACCCGAACAC	TTCGGGTGTG	79	AAATG	TCATT	57
AATTC	TGAAT	77	CACACACACA	TGTGTGTGTG	55
ACTCGCACGCCT	CGTGCGAGTAGG	74	AAAAAAAT	TTTTTTAT	55
GCTAGA	TAGCTC	71	CGCACA	TGCGTG	54
ATAAC	TTATG	69	CGCCTCCATATACGGAT	GGCGATCCGTATATGGA	51
TAAATA	TATTTA	68	CCCTAAA	GGTTTAG	49
CGGTCCGTATATGAAGG	GACCGCCTTCATATACG	66	ATACTA	TATTAG	49
GTACGGGTGCTCCAAGGAGA	GTACTCTCCTTGGAGCACCC	63	AAAAAAAAAT	TTTTATTTTT	48
AATACT	ATTAGT	63	ATATAG	TATCTA	47
CTGTA	TACAG	60	CCCGAACATA	TTCGGGTATG	45
AGAGAGAG	TCTCTCTC	60	CCCCCCCCA	GGGGGGGTG	45
AAATAA	TTATTT	59	AATATA	TTTATA	45
ATATAGAGGCGGTCCGT	TATACGGACCGCCTCTA	58	GACCGCCTTCGTATACG	GGCGGTCCGTATACGAA	44
ATTTAA	palindrome	56	GAACACACCC	TGTTCGGGTG	44
AGGTA	CCTTA	55	AGGCGGTCCGTATATAA	CGCCTTTATATACGGAC	43
ATGGGCGAGTGGCCT	CGCCCATAGGCCACT	54	TTAATA	palindrome	42
CTCCCT	GAGAGG	53	ACACGCAC	GTGCGTGT	41
ATAATAA	TTTATTA	51	ATATATA	TATTATA	40
CGCCTCTATATACAGAC	GGCGGTCTGTATATAGA	48	AGAAA	TTTTC	40
ACTCGCACGAGC	GCTCGTGCGAGT	48	ACTATT	ATAGTA	39
AAGGCGGTCCGTATACG	GACCGCCTTCGTATACG	48	AAGGAGAGTACGGGTGCTCC	TCCTTGGAGCACCCGTACTC	39
CGACCACTCGCA	CGAGTGGTCGTG	47	CCCCCCCCCA	GTGGGGGGGG	38
CGCCTCCGTATACGGAC	GGAGGCGGTCCGTATAC	45	ATGGGCGAGTGGCCT	CCACTCGCCCATAGG	38
CATACACACACA	TGTATGTGTGTG	43	ACCCCC	GGGGGT	38
CACACAGA	TGTGTCTG	43	ACAGAGA	GTTCTCT	37
CTCGCACGACAA	TGTCGTGCGAGT	40	AATTAA	AATTTT	37
AGGTAT	TATACC	40	AAACT	TTTAG	37
AGAGAGAGAG	TCTCTCTCTC	40	ATCTATCC	GATAGATG	36
GGCGATCCGTATATGGA	TATACGGATCGCCTCCA	39	CAATGAC	TCATTGG	35
AACTA	GTTTA	39	TAGAGA	TATCTC	34
ATAATAT	TATATTA	37	CCGCCTTCATATACAGA	CGGTCTGTATATGAAGG	34
AGTAGA	CTTCTA	37	GGACCGCCTCCATATAT	GGCGGTCCATATATGGA	33
TAAATGTAATG	TACATTACATT	36	AAAAC	GTTTT	33
AAGGTAAAGGTAA	TACCTTTACCTTT	35	TAATAAA	TTATTAT	31
CGTGCGAGTGG	TCGCACGCCAC	34	ATTAATTAA	TTAATTAAT	31
ATACAT	GTATAT	34	TACAG	TACTG	30
TAAAAACGCAAAAGACAGAGGAAAATAT	TTTGCGTTTTTAATATTTTCCTCTGTCT	33	GGGAGA	TCTCCC	30
CTCTCTCC	GAGAGAGG	31	CCTAA	TTAGG	29
ATTACT	GTAATA	31	AAACTT	TTAAGT	29
ATAGAG	TATCTC	31	GAGAGAGA	TCTCTCTC	28
AAATGT	ATTTAC	31	ACCGCTTCCATATACGG	GGTCCGTATATGGAAGC	28
TGTAAAA	TTTACAT	30	ACACACACACACAC	GTGTGTGTGTGTGT	28
CCTAA	TTAGG	30	CCTTA	TAAGG	27
ACATAAA	TTTATGT	30	AAACAAAA	TTTTTTGT	27
AAAATT	TTAATT	30	AATAAT	TATTAT	26
TAAAAACGCAAAGACAGAGGAAATTAT	TTAATAATTTCCTCTGTCTTTGCGTTT	28	AAGTAT	TATACT	26
TAAAAAA	TTTTTTA	28	AGTAA	TTACT	25
ATACAGACCGCCTTCAT	GTATATGAAGGCGGTCT	28	AGGTAT	CTATAC	25
AAATATC	TTTGATA	28	ATATG	TATCA	24
TTAATA	palindrome	27	GTAGA	TCTAC	23
CCAAACCGTTGTCCGTGGTGCCAA	GTTGGCACCACGGACAACGGTTTG	27	CGAATGA	TTCGTCA	23
ACAAA	TTTTG	27	CCCCCACCCCC	GGGTGGGGGGG	23
AATAATAAT	ATTATTATT	27	TAATTA	palindrome	21
TAACCAAAAT	TTAATTTTGG	26	TAAATT	palindrome	21
CTTTA	TAAAG	25	CCCCA	GTGGG	21
CTCTCTCTCC	GAGAGAGGGA	24	ATAAC	TTATG	21
ACCAGCAAGCGAAGC	GCTTCGCTTGCTGGT	24	ACAAC	GTGTT	20
AATAAT	TATTAT	24	TACATA	TATATG	19
ATGGATAG	TATCCATC	23	CTTAT	TAAGA	19
AGATAT	ATATCT	23	AAATGT	TACATT	19
ACCGCTTCCATATACGG	GGTCCGTATATGGAAGC	23	AAAATAT	ATTTTAT	19
AAGTAT	TTATAC	23	CCACACACAC	TGTGTGGGTG	18
AAGGC	CTTGC	23	CAACAG	CTGTTG	18
AACTAA	GTTTTA	23	ACATATT	TGTAATA	18
AAAATACAGAGGAAATTATTAAAAACGC	TGCGTTTTTAATAATTTCCTCTGTATTT	23	GACGAT	TCGTCA	17
TAAATAAAA	TTATTTTAT	22	CTATATATAGAGGCGGT	GACCGCCTCTATATATA	17
CACACACAGA	TGTGTCTGTG	22	CACACACC	GGTGTGTG	17
ATTTCTGAGAAACAAGTCAGA	TTTCTCAGAAATTCTGACTTG	22	ATGGTA	CCATTA	17
ATATATAGACCGCCTCT	CTATATATAGAGGCGGT	22	ATATAGT	TATACTA	17

## Sheet: Buprestidae
Buprestidae_Agrilus_biguttatus_ERR12071249_motif_1	Buprestidae_Agrilus_biguttatus_ERR12071249_motif_2	Buprestidae_Agrilus_biguttatus_ERR12071249_motifs_sum	Buprestidae_Agrilus_cyanescens_ERR10313048_motif_1	Buprestidae_Agrilus_cyanescens_ERR10313048_motif_2	Buprestidae_Agrilus_cyanescens_ERR10313048_motifs_sum	Buprestidae_Agrilus_mali_SRR34718315_motif_1	Buprestidae_Agrilus_mali_SRR34718315_motif_2	Buprestidae_Agrilus_mali_SRR34718315_motifs_sum	Buprestidae_Agrilus_planipennis_SRR1174015_motif_1	Buprestidae_Agrilus_planipennis_SRR1174015_motif_2	Buprestidae_Agrilus_planipennis_SRR1174015_motifs_sum	Buprestidae_Agrilus_planipennis_SRR23136096_motif_1	Buprestidae_Agrilus_planipennis_SRR23136096_motif_2	Buprestidae_Agrilus_planipennis_SRR23136096_motifs_sum	Buprestidae_Sambus_kanssuensis_SRR25107774_motif_1	Buprestidae_Sambus_kanssuensis_SRR25107774_motif_2	Buprestidae_Sambus_kanssuensis_SRR25107774_motifs_sum
AAACTCGGTATCCCGACTTTT	CCGAGTTTAAAAGTCGGGATA	24425	AGGTT	CCTAA	15324	TACACTTATTTTAGGAAATAAAGGCGCGTT	TTATTTCCTAAAATAAGTGTAAACGCGCCT	16432	CCTAA	GGTTA	605789	ACCTA	TAGGT	370611	CCTAA	TTAGG	11012
CTAAC	GGTTA	18061	ACTATCGTAAGTT	GATAGTAACTTAC	1967	ACCTA	GTTAG	11633	ATACACGC	ATGCGTGT	123524	ATACACGC	CGTGTATG	33772	CAGAG	CTCTG	3321
GTTTAAAAGTTGGGATACCGA	TAAACTCGGTATCCCAACTTT	8975	CCAAAAAT	TTTTGGAT	1402	AAATAAGTGTAAACGCGCCTTTATTTCCTT	CACTTATTTAAGGAAATAAAGGCGCGTTTA	2382	CGCATTCA	CGTGAATG	16781	ATTCACGC	CGTGAATG	5938	AGCCG	CTCGG	2499
AAAGTCGGGATAACGAGTTTA	ATCCCGACTTTTAAACTCGTT	7376	CAAAAACC	TTTTTGGG	1313	AGTGT	CTACA	1996	ATCCG	ATCGG	3494	AACCC	GGGTT	2135	ACATCCGA	ATGTTCGG	1959
AGATGT	CATCTA	4695	CGTCACT	TGACGAG	1040	ATGAGG	CATCCT	1727	ACACATAC	GTGTATGT	2271	ATCCG	TCGGA	1989	CCCGA	GGTCG	1694
CTTTTAAACTCTGTATCCCGA	TAAAAGTCGGGATACAGAGTT	4642	AACCC	GTTGG	531	CGGTA	CGTAC	1663	AACCG	GTTCG	2094	CCGAA	GGTTC	1489	AACTGGTCCGCAACTACGCTG	GTTCAGCGTAGTTGCGGACCA	1260
AATATA	TATATT	2607	AAGTGAC	GTCACTT	487	CGAGA	CGTCT	1257	GTTGGGTTAG	TAACCCAACC	1853	ACCTAACCCA	GTTAGGTTGG	928	CGTAC	GTACG	1179
TAAACGTCGGGATACCGAGTT	TATCCCGACGTTTAAACTCGG	1614	CAACCT	GAGGTT	327	CCTTTATTACCTAAAATAAGTGTAAACGCG	GTTTACACTTATTTTAGGTAATAAAGGCGC	1063	ACCCA	GTTGG	1797	CAAGAC	TGGTCT	624	CTAACCTTAAC	TAAGGTTAGGT	1091
GAGTTTAAAAGTCGGGATAC	GTATCCCGACTTTTAAACTC	1233	CCAGCCAAGGCAGGCAACCAG	CTGGTTGCCTGCCTTGGCTGG	313	AAGGAG	TTCTCC	1039	CAAGAC	GGTCTT	1208	TACACACA	TATGTGTG	621	AACCC	GGTTG	920
AAAAGACCACGTTAGACCACGTTAAAGCTTT	TTTAAAGCTTTAACGTGGTCTAACGTGGTCT	1160	AAATCCAAAAACCCAA	TTTTTGGATTTTTGGG	247	GAATTCGAAA	TTCGAATTCT	991	CCGAC	TCGGG	684	AGCAGT	CTGCTA	286	CTAACCTAACC	TAGGGTTAGGT	790
AAAGTCGGGATAACGAGTTT	ACTCGTTATCCCGACTTTAA	1130	CTGAC	GGTCA	220	GCACAC	GTGCGT	731	CATCGT	CGATGA	584	CCGAC	CGGGT	267	AGCCA	CTTGG	609
TAACAC	TTAGTG	1093	AAGGCAGGCATCCAGCCAGCC	CCTGCCTTGGCTGGCTGGATG	196	GAATTCATTTA	TTCTAAATGAA	725	ACACGCATTCACGCAT	ATGCGTGAATGCGTGT	429	AGTCTCTCAG	CTGAGAGACT	257	ATGTGCGG	CACATCCG	520
ATCCCGAAGTTTAAACTCTGT	TCGGGATACAGAGTTTAAACT	1041	AACAAGATATTTAGAATGAGGTAGTATT	TACCTCATTCTAAATATCTTGTTAATAC	194	ATTCTATTCGA	GAATTCGAATA	704	CGCATACACGCATACA	GCGTGTATGCGTGTAT	382	TCATCG	TGACGA	168	CCGTTGCACCGCAAAGGTCGATCCGCG	GGCGCGGATCGACCTTTGCGGTGCAAC	315
CTTGTCTGTCTAGT	GACAAGACTAGACA	929	CATAC	GGTAT	191	ATCTC	GATGA	677	GCAATCAC	TGCGTGAT	304	AATAAC	TTATTG	150	AGTAGTTGCGGACCAGTTCAG	CTGAACTGGTCCGCAACTACT	305
GAGTTTAAAGTCGGGATACA	TTTAAACTCTGTATCCCGAC	911	CGACG	CGTCG	173	AGGAAATATAGGCGCGTTTACACTTATTTT	TAAACGCGCCTATATTTCCTAAAATAAGTG	650	AGTCTCTCAG	CTGAGAGACT	279	ACAGGCAGAGAG	TCTCTCTGCCTG	134	ATGTACGG	TACATCCG	278
AGGATT	CTAATC	824	TATGGCGCTTTGATGAAGTCTAAAAG	TTCATCAAAGCGCCATACTTTTAGAC	163	CCCAA	GGTTG	640	ACACAC	GTGTGT	270	AACTGCTTGT	AAGCAGTTAC	132	ACTGCT	AGCAGT	271
GAGTTTAAACGTCGGGATACA	TATCCCGACGTTTAAACTCTG	799	ACAATAATA	TTATTATTG	162	AACATTCTTG	AATGTTCAAG	567	AACTGCTTGT	AGCAGTTACA	231	AATCACGC	TTGCGTGA	126	CGGACAGA	TCCGTCTG	267
GATACCGAGTTTAAACTTCGG	TAAACTCGGTATCCCGAAGTT	732	CGGCG	GCCGC	159	CACTTATTTTATGAAATAAAGGCGCGTTTA	CTTTATTTCATAAAATAAGTGTAAACGCGC	495	ACCGTC	TGACGG	157	ATGCGTGTATGCGTGA	CATTCACGCATACACG	123	CTAACC	GGTTAG	234
CTTCA	GTGAA	631	CCCAAAAT	TTTGGGAT	156	TTCTAAAAGAA	TTCTTTTAGAA	478	CGAGT	CTCGA	146	ACCGAA	GTTTCG	104	ATAAT	TATTA	210
ATCCAACTTTTAAACTCGGT	CCGAGTTTAAAAGTTGGATA	604	AATAA	TTATT	142	CTGAC	GTCAG	463	ATGCGTGC	CACGCATG	142	AAACC	GTTTG	103	CCACC	GGGGT	199
CCGACGTTTAAACTCTTATC	GAGTTTAAACGTCGGGATAA	589	CGACC	GGGTC	134	ATTCA	TTGAA	451	CACTCACTGACT	TGAGTGAGTCAG	134	CACACA	TGTGTG	102	CGGCG	GCCGC	192
GTTTAAAAGTTGGGATAACGA	TATCCCAACTTTTAAACTCGT	556	CCAAAAATCCAAAATC	TTGGATTTTTGGGATT	132	AGGAAATAAAGGCGCGTTTACACTAATTTT	GTGTAAACGCGCCTTTATTTCCTAAAATTA	411	AAACC	GTTTG	131	AAACTTGT	ACAAGTTT	97	GACCAGTTCGGAGTAGTTGCG	GCAACTACTCCGAACTGGTCC	191
GTTTAAACTTCGGGATAACGA	TAAACTCGTTATCCCGAAGTT	524	CACACA	GTGTGT	126	GAAAAGAATTC	GAATTCTTTTC	405	ACCTG	AGGTC	125	ACCCC	TGGGG	95	CCTAACCTAA	GGTTAGGTTA	182
GGGATACAGAGTTTAAAAGTT	TAAACTCTGTATCCCAACTTT	492	ACCACGACAGCG	TCGCTGTCGTGG	120	CGCGCCTTTATTTCCTAAAATAAGTGTTAA	TAGGAAATAAAGGCGCGTTAACACTTATTT	383	AAGGTACAGGTAC	TGTACCTGTACCT	118	ACGCATACACGCATAC	TATGCGTGTATGCGTG	80	AATACTTCTC	AGTATTGAGA	174
ACTTTCAAACTCTGTATCCCG	GAGTTTGAAAGTCGGGATACA	467	ACAGATG	TGTCATC	112	ATAAGTGTAAACGCGCCTTTATTCCCTAAA	GTTTACACTTATTTTAGGGAATAAAGGCGC	337	AAAGCAGTTCT	CTGCTTTAGAA	116	CGGTGA	TCACCG	67	AAATAA	TTTATT	154
AAAAGTCGGGATATCGAGTTT	TATCCCGACTTTTAAACTCGA	462	TAGAACATTC	TGTTCTAGAA	108	TACGATA	TCGTATA	330	GAGGAA	TCTTCC	109	ATATTAT	TAATATA	66	AGTTGCGGATCAGTTCAGCGT	TCCGCAACTACGCTGAACTGA	150
AATAA	ATTTT	429	ACAGGAAGACAAAAGACCAATTG	TTTGTCTTCCTGTCAATTGGTCT	99	AAAGGCGCGTTTACACTTATTTTAGGAAT	CTAAAATAAGTGTAAACGCGCCTTTATTC	323	CTCATC	GGATGA	109	ACTCG	AGTCG	62	ACACAC	GTGTGT	144
AGTCTTGTCT	CTAGACAAGA	408	AAATTCAACTGCCT	TAGGCAGTTGAATT	97	CTTTATTTCCTAAATAAGTGTAAACGCGC	TTTAGGAAATAAAGGCGCGTTTACACTTA	317	ACCGAA	TTCGGT	108	ACCTTGTACCTGT	CAGGTACAAGGTA	56	CTGCAA	TGCAGT	142
GTTTAAACGTCGGGATAACGA	TAAACTCGTTATCCCGACGTT	336	TAAAT	TAATT	96	ATAAT	TATTA	317	AACTGCTTAT	AAGCAGTTAT	106	AACTGCTTTAG	AGCAGTTCTAA	54	CCTGC	GCAGG	141
GATACCGAGTTTAAAGTCGG	TCCCGACTTTAAACTCGGTA	333	CGTCTTGTCTC	GACGGAGACAA	96	CTTCT	GAAGA	264	ACACGCAA	TGCGTGTT	101	AACTGCTTAT	AAGCAGTTAT	54	CCCAGTAATG	GCATTACTGG	137
TAAAAGACCACGTTAGATCACGTTAAAGCTT	TAACGTGATCTAACGTGGTCTTTTAAAGCTT	311	AGGATG	CCTCAT	95	ATCGCAACGGACAAGTGGAAAAACGA	TCCACTTGTCCGTTGCGATTCGTTTT	264	AGCAGTGCAGT	CTGCTACTGCA	100	AACTGCTTGG	AAGCAGTTCC	53	AGACAGAT	CTGTCTAT	117
ATCCCGACTTTAAACTCTT	TAAAGTCGGGATAAGAGTT	306	AACGG	GTTCC	91	ATTTT	TAAAA	235	CAATAA	TTGTTA	98	AACCAAACCT	GGTTAGGTTT	52	ACGCG	GTCGC	116
AAATAAATATCA	TTTTGATATTTA	303	CAAGACAAGAA	TCTTGTTCTTG	85	AGTGTAAACGCGCCTTTATTTCCTTAAATT	GTTTACACTAATTTAAGGAAATAAAGGCGC	200	ACTGCT	AGCAGT	98	ACGCAAAC	TGCGTGTT	51	ACATGCGA	ATGTTCGC	109
AGTCGGCATACCGAGTTTAAA	TAAACTCGGTATGCCGACTTT	300	CAAGATATTTAGAATGAGGTAGTATTCG	TCTAAATATCTTGCGAATACTACCTCAT	83	AAGAAATGAAGGCAGGCCAGG	CCTTCATTTCTTCCTGGCCTG	195	ATCGGGTCGGATCGG	CCGATCCGATCCGAC	96	CACGCACA	TGTGTGCG	49	AAAAT	TTTTA	109
AAAGTCGGATACCGAGTTTA	ACTCGGTATCCGACTTTTAA	299	AACCTAACCC	TTAGGTTGGG	78	CAAGAC	TGGTCT	194	ATCACC	GGTGAT	86	AACCTAACCTAACCC	GGTTAGGTTGGGTTA	47	AGAAGTTTCT	GAAACTTCTA	104
TAAAATTCGGGATACCGAGTT	TAAACTCGGTATCCCGAATTT	267	CATCG	CGATG	70	AAGAGAAAAAA	CTCTTTTTTTT	186	ATGGACGTGGATGAAGACG	GTCTTCATCCACGTCCATC	82	ACCTG	GGTCA	46	GAGAA	TCTTC	101
GACAAGACCA	TTGTCTGGTC	239	CAAGAC	CTTGGT	67	CACTTATTTTAGGTAATATAGGCGCGTTTA	TGTAAACGCGCCTATATTACCTAAAATAAG	182	CATAAACA	TATGTGTT	80	ATCCCCGGACAAAAT	TTTTGTCCGGGGATA	43	ACTAC	TAGTG	100
ATCCCGAAGTTGAAACTCTGT	GGATACAGAGTTTCAACTTCG	237	ATTTTT	TAAAAA	67	CGCGCCTTTATTTACTAAAATAAGTGTAAA	GTTTACACTTATTTTAGTAAATAAAGGCGC	178	CAGTATCAAAT	GATACTGATTT	80	AGGAAG	TCTTCC	42	GGTTAA	TAACCT	97
AAACTCGGTATCCCGAAGTTG	GGGATACCGAGTTTCAACTTC	234	CATCCCATC	GGATGGGAT	65	AGAAACAAT	TATTGTTTC	156	AACTGCTTGG	AAGCAGTTCC	80	ATAAAC	ATGTTT	39	AGTTCGGCGTAGTTGCGGACC	CTACGCCGAACTGGTCCGCAA	92
CGAGTTTAAAAGTCGGATAA	TAAACTCGTTATCCGACTTT	229	CAGGTGA	TGTCACC	64	ACATG	ATGTC	156	ACCCT	GGGTA	78	CCTAACCTAA	GGTTAGGTTA	38	CACCG	CGGTG	86
GAGTTTAAAAGTCGGGATAA	TAAACTCTTATCCCGACTTT	227	CGATAACTAT	TATCGATAGT	63	GCCTTTATTTCCTATAATAAGTGTAAACGC	TAAAGGCGCGTTTACACTTATTATAGGAAA	148	ACACGC	TGTGCG	77	CCAACCCAAC	GGTTGGGTTG	38	AGAGAG	CTCTCT	84
GAGTTTAAAAGTCTGGATACC	TAAACTCGGTATCCAGACTTT	221	GATCGCGAGACGGACAAGACAACGAGA	GATCTCTCGTTGTCTTGTCCGTCTCGC	62	GGCGCGTTTACACTTATTTTAGGAAAAAAA	TTTCCTAAAATAAGTGTAAACGCGCCTTTT	137	ATGCGTGTATGCGTGC	CACGCATACACGCATG	68	CCAAAT	TTTGGA	38	TTCTAGAAAG	TTTCTAGAAC	82
AGGTTAGGTCAGGTT	CCTAACCTGACCTAA	216	ATGCC	TGGCA	62	GAAATAAGGCGCGTTTACACTTATTTTAG	TGTAAACGCGCCTTATTTCCTAAAATAAG	131	CACAGA	GTCTGT	67	AGTCTTTCAG	CTGAAAGACT	37	GCGAT	TCGCA	82
ACTTTTAAACTCGGTATACCG	TAAAAGTCGGTATACCGAGTT	213	ATCGT	TACGA	62	AAATAAAA	TTATTTTT	130	AACAC	GTGTT	67	ACGTGGATGAAGACGATGG	CACGTCCATCGTCTTCATC	37	CCACCC	GGGGTG	81
CGACGTTTAAACTCCTTATCC	GAGTTTAAACGTCGGGATAAG	205	CAGCAA	CTGTTG	61	TACGA	TATCG	126	AACTGCTTTGG	AAGCAGTTCCA	59	AATAA	TATTT	36	ATGGC	GCCAT	81
GTTTAAAAGTTGGGATACGA	TAAACTCGTATCCCAACTTT	203	CATGAGA	GTCTCAT	58	AATTA	TAATT	126	CGCTTCCCTTCGCCG	GGCGAAGGGAAGCGC	58	ATATA	ATTAT	35	ACGCC	TGGCG	80
CGAGTTTAAAAGTTGGATAA	TAAACTCGTTATCCAACTTT	195	ATAAC	TATGT	56	GAGGATGAT	TCCTCATCA	121	CATACATA	GTATGTAT	58	AACTGCTTTGG	AAGCAGTTCCA	35	CATCAC	GTGATG	77
ATTACTA	ATTAGTA	193	AGGAGA	TCTCCT	55	CATTTATTTCCTAAAATAAGTGTAAACGCG	GCGCGTTTACACTTATTTTAGGAAATAAAT	117	AGGCACTAGGGCGG	CCTAGTGCCTCCGC	58	AAAATTGTGA	TCACAATTTT	35	ACACACAC	TGTGTGTG	72
ATATA	TATAT	182	GGTAGCTACTAGAGCTAAA	TAGCTCTAGTAGCTACCTT	53	ATTCTAAAGA	TTCTTTAGAA	117	AACTGCTTTG	AGCAGTTCAA	57	ATGCGTGC	CGCATGCA	34	CCTTTCAAAGTGCTTGAAGC	TCAAGCACTTTGAAAGGGCT	71
AAACTCTTATCCCGACTTTC	GTCGGGATAAGAGTTTGAAA	169	CTTCACCAAAGCGCCATACTTTTAGA	GTATGGCGCTTTGGTGAAGTCTAAAA	53	CACTTATTTAAAGAAATAAAGGCGCGTTTA	CGCGCCTTTATTTCTTTAAATAAGTGTAAA	113	GTAAACTT	GTTTACAA	50	CATACATA	GTATGTAT	32	AACCTAAACCT	TAGGTTAGGTT	71
AAACTCGGCATCCCGACTTTT	CCGAGTTTAAAAGTCGGGATG	167	GCATGAGCAAGGAACGCG	TCATGCCGCGTTCCTTGC	52	ATAAAA	TTTTTA	110	ACGCATAA	TATGCGTT	47	ACTGCTACTGC	GCAGTAGCAGT	32	AAACC	TGGTT	71
ATCCCGACTTTTAAACTCGGA	GGGATTCCGAGTTTAAAAGTC	162	CTCATCATC	GATGAGGAT	52	GAAATAAAGGTGCGTTTACACTTATTTTAG	TGTAAACGCACCTTTATTTCCTAAAATAAG	107	GAAGGA	TCTCCT	46	TAAATC	TTTAGA	31	CGGTGCAACGGTGCGGATCGACCTTTG	CGTTGCACCGCAAAGGTCGATCCGCAC	70
GTCGGGATAACGAGTTTGAAA	TATCCCGACTTTCAAACTCGT	161	CGCACGAAACAAATGGA	TTGTTTCGTGCGTCCAT	50	AATTAAGACAGTTGAACCTCAAT	TTCAACTGTCTTAATTATTGAGG	107	ATGCGTGTAAGCGTGT	TACACGCATACACGCT	46	GGATGA	TCCTCA	30	ATGTACGT	TACATACG	69
GAGTTTAAAAGTCGGGATACG	TTTAAACTCCGTATCCCGACT	159	TAGTAATGACCACTAGTCGATGT	TCATTACTAACATCGACTAGTGG	49	CTTTATTTCCTAAAATAATTGTAAACGCGC	GAAATAAAGGCGCGTTTACAATTATTTTAG	106	GCAACA	TTGCTG	43	CAACAG	TGTTGC	30	ACATCAG	TGATGTC	68
CGAAGGCAAACAGAGCCA	CTCTGTTTGCCTTCGTGG	156	CGAGG	CGCCT	49	TACACA	TGTGTA	103	ATGCGTG	TCACGCA	43	AATCAGTATCA	TTGATACTGAT	30	CAGTA	TGTAC	66
ATGTA	ATTAC	154	AGTATGGCGCCTTGATGAAGTCTAAA	TACTTTTAGACTTCATCAAGGCGCCA	49	CTAAAATAAGCGTAAACGCGCCTTTATTTC	GGAAATAAAGGCGCGTTTACGCTTATTTTA	101	AGAAGC	TTCTGC	43	AACTGCTTTG	CAAAGCAGTT	30	AGAAGG	CTTCTC	64
ATCCCGAATTTTAAACTCTGT	TCGGGATACAGAGTTTAAAAT	152	CCACCC	GGGGTG	48	GTTCTAGAAT	TTCTAGAACA	100	GCATTCACGCATTCAC	GTGAATGCGTGAATGC	42	AACTGCTTTT	AAGCAGTTAA	29	CTCTCACGCGCT	TGAGAGAGCGCG	60
TATCCCGACTTTTAAACTCCT	TCGGGATAAGGAGTTTAAAAG	143	ATAAAAAA	TTTTTTAT	48	GTTTACACTTATTTTAAGAAATAAAGGCGC	TTTCTTAAAATAAGTGTAAACGCGCCTTTA	98	AAGCAGTTAA	GCTTTTAACT	39	CAGTCTCTCA	TGAGAGACTG	28	GCAGC	GCTGC	59
ACTAA	GTTTA	141	AGTGACGAAACACAA	TGTTTCGTCACTTTG	47	CCTCGT	CGAGGA	98	CATAAACGCTTACACG	TATGCGTGTAAGCGTT	38	TTCAACA	TTGAATG	27	CACACG	GTGCGT	59
GTATCCAGACTTTTAAACTCT	TAAAAGTCTGGATACAGAGTT	139	AGGATGGA	CTTCCATC	47	AAATAAA	ATTTTTT	98	CAACAACAG	TGCTGTTGT	38	CATAAACA	TATGTGTT	25	ACCCAACCCAACCTA	GGTTGGGTTAGGTTG	59
ACAGTTT	GTAAACT	139	ACAGTCAAACAGTT	CTGTAACTGTTTGA	46	CTTATTTTAGGAAAAAAGGCGCGTTTACA	TTTTTTCCTAAAATAAGTGTAAACGCGCC	96	GACGACG	GTCCGTC	37	AGCAGA	TCTGCT	25	AACTAGTAGATTGGATTGTCACAAAAC	CAATCCAATCTACTAGTTGTTTTGTGA	59
ATTTATATCTACACTCTTCACGACCATCA	TGAAGAGTGTAGATATAAATTGATGGTCG	134	TAATA	TTATA	45	ATACA	TATTG	93	CACCACACA	GTGTGGTGT	37	AAAAATAA	TTTTTTAT	25	CTACC	GGTAG	58
AACTG	AGTTC	130	CCACCCCC	GGTGGGGG	45	TACCA	TATGG	88	ATTCAAC	TTGAATG	37	ATTTA	TAAAT	24	AGTAAC	GTTACT	58
ATCCAGACTTTTAAACTCGTT	TAAAAGTCTGGATAACGAGTT	127	TATCGATAAT	palindrome	44	CGCGCCTTTATTTCTAAAATAAGTGTAAA	TTTAGAAATAAAGGCGCGTTTACACTTAT	87	ACCCTAA	GTTTAGG	37	GACAAAATATCCCCGT	GGGATATTTTGTCACG	23	CATACGTCAGACGAGGTTTCATGA	TATGTCATGAAACCTCGTCTGACG	56
CATAGGCCAAG	TGCTTGGCCTA	125	ATCCCCGGACAAAAT	GATATTTTGTCCGGG	44	AATAAAAAA	TTTTTTTTA	87	AACTGCTTCG	AAGCAGTTCG	37	CCGATCCGATCCGAC	TCGGGTCGGATCGGA	23	CACCCCC	TGGGGGG	56
ACTTTTAAACTCGGTATCCCT	TTAAAAGTAGGGATACCGAGT	124	GAGATA	TATCTC	42	ACAAA	TTGTT	86	CACTCA	GTGAGT	36	CAGCAACAA	TGCTGTTGT	22	CTCTCG	GAGAGC	55
AAGTCG	TCGACT	122	CGGCATGAGCAAAGAACG	TTCTTTGCTCATGCCGCG	42	GTGTAAACGCGCCTTTATTTCTTTAAATTA	TAAAGGCGCGTTTACACTAATTTAAAGAAA	82	CAGTGTCTTGCCATGCA	TGCATGGCAAGACACTG	35	ACACA	GTTGT	22	AATAAT	TTATTA	54
CGCCA	GTGGC	116	AAAAATCCAAATTCCC	TTTGGGAATTTGGATT	42	AGTCCG	GACTCG	79	ACACGCAC	CGTGTGTG	35	AAAAAAAAT	ATTTTTTTT	22	AAAAAC	GTTTTT	53
AACCGTCGACGGTCCACGGTTA	TTAACCGTGGACCGTCGACGGT	116	CCAAG	GGCTT	41	AAACGCGCCTTAATTTCCTAAAATAAGTGT	CGTTTACACTTATTTTAGGAAATTAAGGCG	77	AGGAT	ATCCT	33	TAACCCAAAC	TTTGGGTTAG	21	CAAAG	CTTTG	52
ATGACCGGTTATCGGTT	CGGTCATAACCGATAAC	111	AATTGTGTTGTTTTAT	TAAAACAACACAATTA	41	CGATG	CGCAT	74	ACACCAC	TGGTGTG	33	GCAGAGAGACAGGAG	TCCTGTCTCTCTGCC	21	AACCTAACCTC	GTTGAGGTTAG	52
CGTGAAGAGTTCAGATATAAATTGACGGT	CTCTTCACGACCGTCAATTTATATCTGAA	105	CCCCCAC	GGGGTGG	40	ATTAC	TGTAA	73	CACATA	TATGTG	30	GATAATTTAC	TTATCGTAAA	21	AAAAAAAT	TTTATTTT	52
GACAAGTCGAAGTC	GACTTCGACTTGTC	103	CCATTT	GGAAAT	40	CTTTAAGAAAGACTTCAAGCT	TAAAGAGCTTGAAGTCTTTCT	71	AGAGTCTTTC	TGAAAGACTC	30	CACACG	GTGCGT	21	ATATATA	TATTATA	49
TAAAGTCGGGATAAGGAGTT	TATCCCGACTTTAAACTCCT	101	AGGCAG	TGCCTC	40	AAAAG	TTCTT	70	AGAAGGA	CTTCCTT	30	AAAAATA	TTTTTTA	21	ATACA	TATTG	49
AATTT	TTAAA	101	GACGAAACTCGAGGT	TCGAGTTTCGTCACC	39	GTAAC	GTTAC	69	CTGCTTTAA	TAAAGCAGT	29	TACATA	TATATG	20	GGAGAACA	TCCTGTTC	48
GTTGTGTCCAAGGTGGCC	TGGACACAACGGCCACCT	96	CGGCT	GCCGA	39	GATTCCTCAAGA	GGAATCTCTTGA	68	CGAAGA	CGTCTT	29	GACGAC	GTCGTC	20	ACAATCCAATCCACTAGTTGTTTTGTG	TGGATTGTCACAAAACAACTAGTGGAT	47
AAATAA	TTTTAT	96	CACTT	TGAAG	39	AAGAGTTAAAGGAAGT	ACTCTTACTTCCTTTA	65	CAGGA	CTGTC	29	CAGACC	GTCTGG	20	AGCGAGAG	GCTCTCTC	46
GAGTTCAGATATAAATTGATGGTCGTGAA	TCTTCACGACCATCAATTTATATCTGAAC	94	AAAAAAT	TTATTTT	39	ACCAAGAAAGAAAATTGTGAAAGATG	CTTTCACAATTTTCTTTCTTGGTCAT	63	AAGCAGTTCT	TAGAACTGCT	29	CACAGA	TGTCTG	20	AGAGAGAGCGCG	CTCTCTCTCGCG	46
AGTTTAGGTAAGTTGCGGTG	TCACCGCAACTTACCTAAAC	94	CTACTTCATTCTAAATATCTTGTTAATA	TGAAGTAGTATTAACAAGATATTTAGAA	38	ACAAGATCAAG	GATCTTGTCTT	62	GTATGGCAAGACACTGT	TGTCTTGCCATACACAG	28	CACACCA	GTGTGTG	20	GAGAT	TCTCA	45
TAAAGCTTTAAAAGACCACGTTAGAACACGT	TTTAAAGCTTTAACGTGTTCTAACGTGGTCT	93	CCGACG	TCGGCG	38	CCACCCCC	GGGTGGGG	61	CCAGCA	TGGTGC	28	AATGCGTGAATGCGTG	CACGCATTCACGCATT	20	CCGAT	GATCG	45
GTCGGGATAAGGAGTTTGAAA	TATCCCGACTTTCAAACTCCT	91	TCTGGAAGAACTGAAAGAAAA	TTCCAGATTTTCTTTCAGTTC	37	ATATTAAACT	TATAGTTTAA	60	AGCAGGAGT	CTCCTGCTA	28	TTAAATAAAGAATC	TTCTTTATTTAAGA	19	CTAACCTAACCCTATTAAACTGTATCAAC	GTTAGGTTAGGTTGATACAGTTTAATAGG	44
AGACCACGTTAGACCACGTTGAAGCTTTAAA	TCTAACGTGGTCTTTTAAAGCTTCAACGTGG	86	AGAAAA	TCTTTT	37	CGCGTTTACACTTATTTGAGGAAATAAAGG	TAAACGCGCCTTTATTTCCTCAAATAAGTG	58	TAGAT	TCTAA	27	GGAGGCACTAGGGC	GTGCCTCCGCCCTA	19	CCCCCCCA	GGTGGGGG	44
CTGTCTGGTGTCTAGACATG	GACACCAGACAGCATGTCTA	85	AAGAC	GTCTT	37	GGGAGA	TCTCCC	57	GTATCAAACA	TTGATACTGT	27	CATAAACG	TATGCGTT	19	ACAATG	TTGTCA	43
CGATG	GCATC	85	AAATCCAAAATCCCAAAAACCCAA	TTTGGGATTTTGGATTTTTGGGTT	37	ACAAC	TTGTG	57	GCAGGAGCAGGAGTA	TACTCCTGCTCCTGC	26	CAGTATCAAGA	TTGATACTGTC	19	CGCCCC	GCGGGG	42
CGACCATCAATTTATATCTGCACTCTTCA	GTCGTGAAGAGTGCAGATATAAATTGATG	80	GACCA	TCTGG	36	AATTCTTTCAG	ATTCTGAAAGA	57	ACATACGT	GTATGTAC	26	ACTGTCAACGGTA	AGTTACCGTTGAC	19	AAAAC	TGTTT	42
CCTAAC	TTAGGG	79	AGGTTAGGTT	CTAACCTAAC	36	AATCTA	TAGATT	57	CTCATCATCATGATC	GATGATGAGGATCAT	25	CATACACGCATGCACG	TATGCGTGCATGCGTG	18	ATAGC	TGCTA	41
AGGAAG	TCCTCT	79	AATGAACGCACGAGACG	CATTCGTCTCGTGCGTT	36	TGAGGATCTACCACCTCACAACTCATC	TGAGGTGGTAGATCCTCAGATGAGTTG	56	CACACACACA	GTGTGTGTGT	25	CAGTATCAAA	TTGATACTGT	18	GAACAGAC	TTCGTCTG	40
GAGTTTAAAAGTCGGGATACAC	TAAACTCGTGTATCCCGACTTT	78	AAACA	TTTTG	36	CAAGA	TCTTG	56	GAGGAC	TCCTCG	24	AGTCAGTGAGTG	TGACTCACTCAC	18	CACATACA	TGTATGTG	40
ACTTTTAAACTCGTTATACCG	AGTTTAAAAGTCGGTATAACG	78	TAACATG	TACATGT	35	CTAAAATAGGTGTAAACGCGCCTTTATTTC	TAGGAAATAAAGGCGCGTTTACACCTATTT	55	CAAGAT	CTTGAT	24	ACAGG	GTCCT	18	CAAGAC	TTGGTC	40
ATCTGTCA	GACAGATT	76	GGCAGTTGAATTTC	TCAACTGCCGAAAT	35	CACCA	GTGGT	55	AGTTGAC	TGTCAAC	24	AAAATTGTG	TTCACAATT	18	AACAC	TGTTG	40
ATAAATTGATGGTCGAGAAGAGTGTAGAT	TTATATCTACACTCTTCTCGACCATCAAT	76	GAGGAA	TCCTCT	35	AACTG	CAGTT	55	TCTCTCACAG	TGAGAGACTG	23	CTTCCTT	GAAGGAA	17	CCTTCAGCTTTT	GGAAAAGCTGAA	39
ATAAC	GTTAT	73	CAGGGTGCCATCGTTAT	CCCTGATAACGATGGCA	35	AACAG	TTCTG	55	CGCCG	CGGCG	23	ACCACACAC	GTGTGTGTG	17	AGACG	GTCTC	39
AAACA	TGTTT	73	AATACTACGTCATTCTAAATATCTTGTT	GTAGTATTAACAAGATATTTAGAATGAC	35	ACTTATTTTAGAAAATAAAGGCGCGTTTAC	CTAAAATAAGTGTAAACGCGCCTTTATTTT	53	ATGGT	CATAC	23	AAAAATAAAA	TTTTTTATTT	17	GGAATTAGTGGTGCATTACTG	GTAATGCACCACTAATTCCCA	38
CATAGCCCAAG	CTATGCTTGGG	71	GAATGTTCAAGAATAATTCA	TTGAACATTCTGAATTATTC	34	CGATTGGCGCTTGTCTAGAG	TCGCTCTAGACAAGCGCCAA	52	CCCCGGACAAAATAT	GATATTTTGTCCGGG	22	CCCCCCACC	GGGGTGGGG	16	CGAACATA	GTATGTTC	38
AAACTCGGTATCCCGACGTTG	GAGTTTCAACGTCGGGATACC	68	GAAAA	TCTTT	34	AAGAAATGAAGG	ATTTCTTCCTTC	51	ATGTGCAGTGTCTTGCC	GACACTGCACATGGCAA	22	CAGTGTCTTACCATGTG	TGCACATGGTAAGACAC	16	AAAATAA	TTTTATT	38
CTCTCT	GAGAGA	66	CGTCT	GACGA	34	CTGTG	GCACA	50	ATGCGTGTATGCGTTC	CGCATGAACGCATACA	22	AGGTA	TACCT	16	GCAGCAACA	TTGCTGCTG	37
AATAAAA	TATTTTT	66	AAATTGTATAACACGGTAC	TTATACAATTTGTACCGTG	34	CAACTCTTGTCTTGATCTCGTCGTC	GACGAGATCAAGACAAGAGTTGGAC	50	AGGCAGAGGTGGAGAAGG	TCCACCTCTGCCTCCTTC	22	GACAAAATATCCCT	TTTTGTCAGGGATA	15	GACAAC	GTTGTC	37
ACTTTTAAACTCGGAATGCCG	CGAGTTTAAAAGTCGGCATTC	65	AAATAGTTCGGATTATC	ATTTGATAATCCGAACT	34	ACTCATTTAAGGAAATAAAGGCGCGTTTAC	CTTAAATGAGTGTAAACGCGCCTTTATTTC	50	ACGCATACACACATAG	TGTATGCGTCTATGTG	22	CGTCGTC	GGACGAC	15	AAGTTCAAGTTACAATTGT	TAACTTGAACTTACAATTG	37
AGTAT	CTATA	63	AAAAAAAC	TGTTTTTT	34	CCTTCCTTT	GGAAGGAAA	49	ACCTAACCAA	TTGGTTAGGT	22	CGATA	TATCG	15	AAGTGCTTGAAGCCTTTTCA	TTCAAGCACTTTGAAAAGGC	37
ATCCCTACTTTTAAACTCGTT	TAAAAGTAGGGATAACGAGTT	62	GTTTTATCTGGCCAACAAT	TTGTTGGCCAGATAAAACA	33	AGGTTAGGTTAGGTT	CTAACCTAACCTAAC	48	CACGCATAGACGCATA	GTATGCGTCTATGCGT	21	ATATAT	palindrome	15	CAAACA	TTTGTG	36

[truncated: 44 more sheets: Cantharidae, Carabidae, Cerambycidae, Chrysomelidae, Cleridae, Coccinellidae, Cryptophagidae, Cucujidae, Curculionidae, Dascillidae, Dermestidae, Dytiscidae, Elateridae, Elmidae, Endomychidae, Erirhinidae, Eucnemidae, Geotrupidae, Histeridae, Kateretidae …]
