# Supplementary material for: The Missing Piece: Functional Telomerase Restored in the Beetle Model
Source: Genome Biol Evol. 2026 Mar 24;18(3):evag069. doi: 10.1093/gbe/evag069 (PMC13023368; doi:10.1093/gbe/evag069)
Supplement: evag069_Supplementary_Data [file evag069_supplementary_data.zip › Tables S1-S2/Table_S2.xlsx]

## Sheet: Table S2
Table S2: Compilation of telomeric motif predictions, TERT detection, and TR candidate identification across Coleoptera. For each analyzed species, the table summarizes taxonomic classification (order, family, genus), genome assembly accession (GCA), and the source of telomere motif prediction. Telomeric repeats were inferred either from Hi-C–supported telomere-to-telomere assemblies (Telomere_T2…
					Prediction of telmere motifs*			TERT tblastn	TR - infernal search (best TR candidate presented)
					* from Hi-C assembles		*using TRFi analisis
order	family	genus	ScientificName	GCA	Hi-C	Telomere_T2T	Telomere_TRFi		target_accession	seq_from	seq_to	strand	TR hit sequence	Significant_hits in genome
Coleoptera	Anthicidae	Notoxus	Notoxus monoceros	GCA_965276455.1	T2T	1/18 TCAGG	TCAGG	hit	OZ255611.1	76840169	76840375	+	aataatataacttAACAAAGGATTTGTATGTTCGCACTCTGTGCCCTAACCCATCCAGTTCTCACCAGCGGGATGTGGTTTAGCCTCTGACCTGACACAAGGCTTTTTAAATGGGGTTGTTTTACGCAACAGCGCATTTCTCccctaaaaaagaaacataggaatcaaaacataaaaaattccTTTTCCCCAATTACAAGCTCCTTTTG	1
Coleoptera	Anthribidae	Araecerus	Araecerus fasciculatus	GCA_050578095.1			n.a.	hit	JAWMAH010002438.1	15489	15668	+	CTCTCTATAACTGCATGTTATCCATGGCAGTAGCCATGGATGGCAAGCCGTGAGAGGGTATCTAACCTAACCAATTCCTTTTTACGGGGTTCTTTTGGCCATTGTGCTCATTTCTCCCCTCAAAAGAAAATATCGAATTCAAACATAAATAACTAGAGGTGCATTAATGCCAATTGCCAATG	2
Coleoptera	Anthribidae	Platystomos	Platystomos albinus	GCA_964106875.1	T2T	18/22 TTAGG	TTAGG	hit	OZ066732.1	5173734	5173962	+	TTTTGTACCAGTCATTGTCTCTCTGAGGCCACTCTCTCTCTTGCatgtaaatatgaaaaaagaccTTTAGTGTGGTTTTTCATATTGCATATAATGGAAAGAGTTTCTAACCTAACCATTTCTTTTTAACAACGGGGTTCTTTTTGGCAGATTTGCTCATTTTCTCCCCACAAAAGAAAAGATGatataatttaaacaaaatattcattACAAAAGTAAGCTGTTTGTCTA	1
Coleoptera	Anthribidae	Pseudeuparius	Pseudeuparius sepicola	GCA_963920635.1	T2T	18/24 TTAGG	TTAGG	hit	OY987307.1	24044031	24044218	+	TTGTATGAAAATATGAAGTGCGACTTGCTTTCAATCTGACACTTCATATTGTGTATTACCGAAAGGGTCTCTAACCTAACCTGCTTTTCTTCACCAACGGGGTTGTTTTGGCATACCTGCCTTTTTTCTCCCCTTAAAAAGAAAAGAAGTAATCCAAACATAAATGATGCTAGATCTAGATTAGAGTTTA	1
Coleoptera	Apionidae	Aspidapion	Aspidapion aeneum	GCA_963576565.1	T2T	10/22 TTCGG	TTCGG	hit
Coleoptera	Apionidae	Oxystoma	Oxystoma pomonae	GCA_963921995.1	T2T	12/22 TTGGG	TTGGG	hit
Coleoptera	Attelabidae	Apoderus	Apoderus coryli	GCA_911728435.2	T2T	8/40 TTGGG	TTGGG	hit	OU452199.1	34870335	34870519	+	AAGTGAAATACAGCGATTGAATTTTGATAAGTTGAGCTTAAAACCTCCGCCACTTGATTGGGCTTTCCAACCCAACCATAAATTTATACGAGGTTCTTTTGCCTAATGTACAGGCATTTCTCctctaaaaaagaaaagaaaactaatttaaacaaaatttcagGTTAAGTAGAattgattttttata	22
Coleoptera	Biphyllidae	Biphyllus	Biphyllus lunatus	GCA_965194465.1	T2T	33/36 TCAGG	TCAGG	hit	OZ239151.1	36186821	36187006	+	CTGTATGCCACGTTGTTTCAAATTGTCGGTTAACAGCCGACCCTCCTGTTTACACAGGTGCTTTGACCTGACCTTTCATGGCCAGATAGGCAGGGGTTGTTTTAGCCGTAAGCTTTTCTCCcctttataaaaagaaataaattataatttaacgtAAAATTTTGTTGCGACAGTTTATTTGAGTATTT	8
Coleoptera	Bostrichidae	Rhyzopertha	Rhyzopertha dominica	GCA_025024175.1			TCAGG	hit
Coleoptera	Bothrideridae	Dastarcus	Dastarcus helophoroides	GCA_028583605.1	T2T	5/26 TTAGG	TTAGG	hit	CM053329.1	29008066	29008258	+	TACTTTAGGACGGATTTCAAATTGTCATTGGTTTTTAACCGGTGACCATGTTTCCTTCGGCGAAAGCCGTAGGAGACATGTGTCTAACCTAACCTTTGACCACATGGGTTTCTTTTGGCATTGTGCCTTTTCTTTCccacaaaagaaaaaaagtaatacaatgcaattcttttttttaattggagcTATGGCTGG	1
Coleoptera	Brentidae	Cylas	Cylas formicarius	GCA_029955315.1			TTTTGGTTAG	hit	JARGXY010000004.1	23569011	23569227	+	CATTTAAGGACTGGATGGCGTAATAACAGATGCTTGTACAGAGCCTCTCTAGGACCCTACGGGGTTCGgggaaaaaactaaccaaaactatttccCTTTGAGGGTACCACGGGGTTGTTTTGATTGCCGTATCCTTTCTCCcctaaaaagaaaaagaattttaatgtagttttaatTGTTCGGTGTGGCGTAGGCAGCCAGTGTTGCATTTTTTAACTG	1
Coleoptera	Buprestidae	Agrilus	Agrilus biguttatus	GCA_963921985.1	T2T	7/22 TTAGG	TTAGG	hit	OY998118.1	24467921	24468121	+	ATGGATATAATTTAAAGCTTGCTGTATTTGTTTTACAGCAATGGGAAACCCGGTTTTTATTACAACAAAAGACCGtcactaacctaacctaaacgtTTTGCAACACTAGGAGTTTTTTTACGACTTCGTCGGTTTTCTCTCCTTCCAAAAAAGAAAACTTCCAATAAACTAAAATGTAGATACGTAATTTAAAACTACTCAAT	1
Coleoptera	Buprestidae	Agrilus	Agrilus cyanescens	GCA_947389935.1	T2T	7/22 TTAGG	TTAGG	hit	OY998118.1	24467921	24468121	+	ATGGATATAATTTAAAGCTTGCTGTATTTGTTTTACAGCAATGGGAAACCCGGTTTTTATTACAACAAAAGACCGtcactaacctaacctaaacgtTTTGCAACACTAGGAGTTTTTTTACGACTTCGTCGGTTTTCTCTCCTTCCAAAAAAGAAAACTTCCAATAAACTAAAATGTAGATACGTAATTTAAAACTACTCAAT	1
Coleoptera	Buprestidae	Agrilus	Agrilus mali	GCA_029378335.1			TTAGG	hit	OX376706.1	12196080	12195882	-	CATGAATTAATGTTATAACTGTTCACTATGCAGAATATGCATTAGTCCGGTCCCGACTACTCGAAGACCGTCACTAACCTGACCTGAAATTTCATATTAGGAGTTTTTTTCCGACTTTGTCGGTATTCCCTccaaaaaaaaggaaaaaagtctaatcaaaaaatagaaaatgtgtATGTTCTGTACATTAATTTATACTAT	1
Coleoptera	Buprestidae	Agrilus	Agrilus planipennis	GCA_000699045.2			TTAGG	hit
Coleoptera	Buprestidae	Sambus	Sambus kanssuensis	GCA_047651835.1			TTAGG	hit	CM105360.1	31191522	31191723	+	AAGTCCCGAACTGggatttttttctattctttaCTTTGAAGTACAAGGCCCCGAGCGTTTCCCCAGTGGAAACGTTCgtcttaacctaaccttattTTACTAATGAGGGTTGTTTTCTAATTTGCATTAGCTTTCTCCcccataaaaaagaaaaacatttaattataaaatttagtgAACACGTAATACAATATAttgtattgt	1
Coleoptera	Cantharidae	Cantharis	Cantharis decipiens	GCA_965642435.1	T2T	2/14 TTAGG	n.a.	hit	OZ284948.1	8370971	8370769	-	aaataccaaaaaattttcttttggtgTGACCGGGCTTACTCGGTCATCCGCTCTTGGGTAGCGTTTCTAACCTAACCGCACAACTCTTTGAGTTTATGGATTTGTTTTGGCAGGCTTGCCTTTTCTTCGTTCTGtggaattgaaaataaaattttagaaaaataaacataaaaaacttCTTGTTTTAAATCAATCACTTACTGAA	1
Coleoptera	Cantharidae	Cantharis	Cantharis flavilabris	GCA_949152465.1	T2T	12/14 TTAGG	TTAGG	hit	OX424438.1	31532914	31533116	+	GTTTActtaaaaccaaaaattcaGCGATTAGTATGACCGGGCTTACTCGGTCATCCGCTCTTAGGTAGCGTTTCTAACCTAACCAAACAACTCTTTGGGTTTATGGATTTGTTTTGGCACGCTTGCCTTTTCTTCGTCCTTTgggaatgaaaataaatttttagaaaaataaacataaacaacttcTTACTTTAATTTCTTCAAT	1
Coleoptera	Cantharidae	Cantharis	Cantharis lateralis	GCA_963170105.1	T2T	11/14 TTAGG	TTAGG	hit	OY720625.1	39791572	39791776	+	GTTTACTTAATCATCAGAAAATCAGCGTTTGCCATGACCGGGCTTACTTGGTCATCCGCTCTTGGGTAGCGTTTCTAACCTAACCACACAACTCTTTTGAGTTTATGGATTTGTTTTGGCAGGCTTGCCTTTTCTTCGTCCTTTgagaatgaaaataaaattttagaaaaataaacacaaacatttttttggatttaatgATTACTG	1
Coleoptera	Cantharidae	Cantharis	Cantharis nigra	GCA_958510845.1	T2T	7/14 TTAGG	TTAGG	hit	OY294031.1	29991870	29992066	+	GTTTACTTAAACACCAGAAAATCAGCGTTTAGTATGACCGGGCTTACTCGGTCATCCGCTCTTAGGTAGCGTTACTAACCTAACCAAATAACTTTTTGggtttttgaatttgttttggcAGGCTTGCCTTTTCTTCGTTCTTTgggaatgaaaataaaattttagaataataaacataaacaaCTTCTTGCTTGAATCA	2
Coleoptera	Cantharidae	Cantharis	Cantharis rufa	GCA_947369205.1	T2T	10/14 TTAGG	TTAGG	hit	OX376307.1	33638126	33637925	-	gtttatttaaatatcagaaaatttgcatttggtATGACCGGGCTTACTCGGTCATCCGCTTTTGGGTAGCGTTTCTAACCTAACCGCACAACTCTTTGAGTTTATGGATTTGTTTTGGCAAGCTTGCCTTTTCTTCGTCCTGTgggtatgaaaataaaattttaaaaaaattaacataaaatgaCTGACTCTAACCACTTCGAA	2
Coleoptera	Cantharidae	Cantharis	Cantharis rustica	GCA_911387805.1	T2T	6/14 TTAGG	TTAGG	hit	OU426881.1	11549451	11549264	-	CAATATCAGAAAATTAGCGGTTGGTATGACTGGGCTTACTCAGTCATCCGCTCTTTGCTAGCGTTTCTAACCTAACCACACAACTCTTGGAGTTTATGGATTTGTTTTGGCAGGCTTGCCTTTTCTTCGTCCTGTgagaatgaaaataaaattttaaaaaaataaacataaaaatcacTAGTTTGCTTTC	1
Coleoptera	Cantharidae	Lycocerus	Lycocerus yunnanus	GCA_036346125.1			TTAGG	hit	JARFIX010000006.1	484835	484640	-	CTCTAAAACGCGAGAAAATTGGCGTTTGCTATGACTGAGCTCACTCAGTCATCCGCTCTTCGTTAGCGTTTCTAACCTAACCACACAAACTCTTTGAGTTTATAGATTTGTTTTGGCATGCTTGCCTTTTCTTCGTCTCgagaatgaaaataaaattttagaaaaattaaatataattaacaatattgtcaattttaa	1
Coleoptera	Cantharidae	Malthinus	Malthinus flaveolus	GCA_950108345.1	T2T	10/12 TTAGG	TTAGG	hit	OX467285.1	48871919	48872136	+	AAGCAAACAAAGTCGACAGAATAACATGGTTAAACTCATTTAACCATTCATCTTTTTAGATGCTTCTAACCTGACATTACAACTCCTTGGAGTAAAATCTTGTTTTTTGGCTAGTTGGCCTTTTCTTCAATGAGTACTTTGTAAGTACATACagaaagaaaatcaaaattttattttcgtaaatataaattttggagTTGTTAATAGAAACTGTTTTTGG	1
Coleoptera	Cantharidae	Malthinus	Malthinus seriepunctatus	GCA_963924605.1	T2T	3/12 TTAGG	TTAGG	hit	OZ004600.1	70790105	70790303	+	aaatacacTGTTCCTATTAGGCCAGCATGGTTAAACTTGTTTAGCCATCCATCTGAAAAGATGCGTCTAACCTAACACTATAACTCTTCGGGGTATTTGCTTGTTTTGGCTAATCTAGCCTTTTCTTCGTTGTTGAgaatgaaaatcaaaatttaatttatataaataaggttaattttattttatcaactgtaatatcac	1
Coleoptera	Cantharidae	Malthodes	Malthodes marginatus	GCA_965119235.1	T2T	4/12 TTAGG	TTAGG	hit	OZ221430.1	36489647	36489444	-	atatatataaaataaacgTTGGGTCTCAGTTCTTTACGGTTAAACTTGTTTAGCCGTCCGCCTTCGGGTGCTCCTAACCTAACCAAATAATCCCTTCGGGGATGTTGATTTGTTTTGGCTCTGCGCAGCCTTCTCTTCGTCGCTTGAGAATgagaatcaaaattttaattaaattaaacaaaatatggTATGTTAAATTGCTAAAC	2
Coleoptera	Cantharidae	Malthodes	Malthodes minimus	GCA_964263285.1	T2T	9/14 TTAGG	TTAGG	hit	OZ181723.1	139417104	139416924	-	ACCTATTCCAGAGTATTTCAGTTATGGTTAGACTTGTTTAACCATCCGCCCTTGGGTGCCTCTAACCTAACCACATAATCTCTTCGGAGATGTAAATTTGTTTTGGCTCTGCGTAGCCTTTTCTTGGTTGTTGacaatgaaaatcaaaattttaatacaattaaataaaattactttctTAAC	2
Coleoptera	Cantharidae	Podabrus	Podabrus alpinus	GCA_932274525.1	T2T	3/14 TTAGG	TTAGG	hit	OW026454.1	17739295	17739097	-	GTTTACTTAACGGCAAAAACAACTGCCGTTTGGTATGGCCGAGCTTACTTGGTCATCCGCTCTTTGGTAGCGTTTCTAACCTAACCACACAAACTCTCCGAGTTTATAGATTTGTTTTGGCATGCTTTGCCTTTTCTTCGTCTGTTgagaatgaaaataaaattttgcaaaaattaaatataatacagACCTTTAGAATTC	1
Coleoptera	Cantharidae	Rhagonycha	Rhagonycha fulva	GCA_905340355.1	T2T	4/14 TTAGG	TTAGG	hit	HG996554.1	8877594	8877791	+	CAgcaacaaatttgaaatttgttacaACTGAGCTTACTCGGTTGTCCGCTGTACCGGTTAGATCCAGCGGATCTAACCTAACCAAACAACTCATTTTTGAGTCCATGGATTTGTTTTGGCACCCTTGCCTTTTCTTtgtcttaaaaatgaaaataaattttatagaaattaattataatcacTACCCATAATACTATCAA	1
Coleoptera	Cantharidae	Rhagonycha	Rhagonycha lignosa	GCA_965212295.1	T2T	7/14 TTAGG	TTAGG	hit	OZ243225.1	70289926	70290118	+	TAAACAGCAACAACTTACAACATTTTTACAACCGAGCTTACTCGGTTGTCCGCCGATATTCGGCGTTTCTAACCTAACCACACAACTCTTTGAGTCCATGGATTTGTTTTGGCACCCTTGCCTTTTCTTTgtcttaaaaatgaaaataaaattttagaaaaatcaaatataatcttttaaaaaattaaatatttt	1
Coleoptera	Cantharidae	Rhagonycha	Rhagonycha lutea	GCA_958510855.1	T2T	5/14 TTAGG	TTAGG	hit	OY294038.1	57435839	57435627	-	AACTGcaacaaatgaaaaatttgttaccaccGAGCTTACTCGGTTGTCCGCCGATATTTGGCGAATCTAACCTAACCACACAACTCTTTTGAGTCTATGGATTTGTTTTGGCACCCTTGCCTTTTCTTTgtcttaaaaatgaaaataaaattttagaaaaattaagtataatCACCACTAGGACTGGGCGATATTAATATTGATATTACTATCGA	1
Coleoptera	Carabidae	Abax	Abax parallelepipedus	GCA_964197645.1	T2T	15/36 TTAGG	TTAGG	hit	OZ078030.1	11404883	11405081	+	CTTAGTGGTGctactaacctaacctaaccttagtGGTGCTACTAACCTAACCTTACGTAGTGGTACTAACCTAACCTGACGTGGGTGAAAACCCATTGAAATGTTTCTTTTGCCAGTAACTGGCTTTTCTTcatcaaaaagaaaatataactaAAGCTAAACATAATGCTATGATGAAATCGATATCACCTATTATTAAAG	4
Coleoptera	Carabidae	Agonum	Agonum fuliginosum	GCA_947534325.1	T2T	24/38 TTTAGACCGAA	TTAGG/TTTAGACCGAA	hit	OX384043.1	18954889	18954671	-	TTGAATGATAGTTCTAGGCACGTTCTCGTTGTGCACAGTCCCGGCTGTGTACCCCACCCCCGGATGGGATGAGGTGGACATAACCTAACCTTAAACGGGTGCAAGCCCATTGAGACTGCTAAGCAGAATATGTTTTTTTTAGCCAGAATACTGgctttttttccattaaaaaaaaagattaaaTTCAAACATAGTCAGCCAAAAATAGAAGATGCGTTATC	1
Coleoptera	Carabidae	Amara	Amara ovata	GCA_965279835.1	T2T	14/22 TTAGG	TTAGG	hit	OZ257476.1	30494890	30495119	+	CTAAGCCCTACTGATAAGAAAATGTTGTCTGAGCCTGTAAGGTTCAGACCCTCACCCGGTTCGGACGTGACACGACTTGCTCCGTTCGAGTGTGAGATAACCTAACCTTACGTAGGCGAAAGCTTTGCGCCCTTGGCGAAGTGTTTTTTTTACCGGTATAACGGGTTTCCTTCACTCAAaaggaaataaaagaaaaaatataaacaaagtttGACATACTCTCTGGCTTATT	2
Coleoptera	Carabidae	Blemus	Blemus discus	GCA_050230235.1			TTAGG	hit
Coleoptera	Carabidae	Calosoma	Calosoma granatense	GCA_022063505.1			n.a.	hit	JAGJTL010000059.1	970794	971006	+	CTTTGTGACGGTTGCTTCGGTGTTCAGTCCAATTCGGACTGGACCCATCCCCTGGTGCTTGCACTGTGGGGGTGATATACCCTACCCTACTTTGGCCGAAAGGCTGTTGTATGGAGTTTTTTTACCAGGTACGCTGGGTTTCCTCTCCTAAATAaggaaataaacatttttttaaataattcaaacataGCTTCAATAATAGAACACGACATGAA	3
Coleoptera	Carabidae	Calosoma	Calosoma tepidum	GCA_044734075.1			TAGGG	hit	JBIFNO010000004.1	4859901	4860114	+	ATTTCTGCTATTTGAAGTGTGCGTAGGTGTTCAGTCCAATCCGGGCTGGACCCATCCCCCAGTGCTTGCATTGTGGGGGTGATATACCCTACCCCATTATTTGCTGAAAGGCTAAACACATGGAGTTTTTTTACCAGATACGCTGGGTTTCCTCTCCTAAATAAGgaaataaactttttttaaacaattcaaATGTAGCTTCAATCTTGACAACAA	4
Coleoptera	Carabidae	Calosoma	Calosoma wilkesii	GCA_044734065.1			TAGGG	hit	JBIFNN010000003.1	10798702	10798912	+	CTATGTGGGGTGGGTATCGGTGTTCAGTCCTACTTGGGCTGGACCCATTCCCTAGTGCTTGCACTGTGGGGGTGATTTACCCTACCCTCATTTTGCTGAAAGGCTTAAATCATGGAGTTTTTTTACCAGGTAGGCTGGGTTTCCTCTCCTAAATAAGgaaataaacttttttaaacaattcaaataAAGCTTCAATATTGACAACTACAATGT	6
Coleoptera	Carabidae	Carabus	Carabus banonii	GCA_964291765.2	T2T	26/30 TAGGG	TAGGG	hit	OZ198164.1	10384304	10384542	+	TGCTATGTAACGAATGATTCGATGTGCAATTCAATTTGGGTTGTACCCATCTCCGATACCTTGACCACGTAAGGTCAGGTTTTCTAGAGGtgacctaccctaccctacgtTGCTGAAAGGCTTACCGCATGGAGTTTTTTTACCAGATACACTGGGTTTGCTCTCCTTAAAAAggaaatcaaaattttaattcaaaaatagTTTCAGTCAGAACACACTTCTgtaccaaaattgcacaaga	1
Coleoptera	Carabidae	Carabus	Carabus blaptoides fortunei	GCA_050785175.1			TAGGG	hit	BSRF01002111.1	242397	242623	+	TGCCATGTAACGTGTGCTTCGGTGTGCAATTCAATTTGGGTTGTACCCATCTCGATGCTTGGACCATGTAGTGTACGGCCAGGTTTTCTAGAGGtgacctaccctaccctacgtTGCTGAAAGGCTTACCGCATGGAGTTTTTTTACCAGTTACACTGGGTTTGCTCTCctaaaaaaggaaataaaaattataattaaaaatagtttcacCGAACACACATACTACTGG	9
Coleoptera	Carabidae	Carabus	Carabus depressus	GCA_048127345.1			n.a.	hit
Coleoptera	Carabidae	Carabus	Carabus problematicus	GCA_963422195.1	T2T	18/28 TAGGG	TAGGG	hit	OY728580.1	13124603	13124866	+	CTATGTGACGAATGTATCGGTGTGCAATTCAATTTGGGTTGTACCCATCTCAAATACCTTGACCATGTAGGTCAGGTGTTCTAGAGGtgacctaccctaccctacgtTGCTGAAAGGCTTACCGCATGGAGTTTTTTTACCAGATACACTGGGTTTCCTCTCCTAAAAaaggaaatgaaattattaattcaaaaatagttatactCAAAGCACCAAGTGCTGTACCAAAATTGCGCAAgtctattatatattacatattaattttc	2
Coleoptera	Carabidae	Cedrorum	Cedrorum azoricus	GCA_965287095.1	T2T	7/32 TTAGG	TTAGG	hit	OZ261459.1	585487	585707	+	CTTCGACTTGTTTCTTGCATTAGTTGTGCGGACTTCGGTCCGTACGCCATTGTATTCGTACAAGGGATTTAACCTAACCTGATATGGGTGAAAACCCATTGACCTCCTTAAAGGAGAAATGTGTTTTTTGCCGGAGCCACCGGCTTTCCTCCATTAAATGAGGAAATTAAGTATAAACCAAACATACTCAtattaagaatttaattattgagaATATTATCAT	1
Coleoptera	Carabidae	Clivina	Clivina fossor	GCA_963966155.1	T2T	5/44 TTAGG	TTAGG	hit	OZ014560.1	3745023	3744804	-	AAGATCATcgctagaaattttttaattatctggACTAAGGTTTGCCAGATCCACCATTCAGTTCGCCCTGCGTTGTAGTGGTACTGAAGGGTgagcctaacctaacctattggCCGAAAGGCTTTCTTAAGTAGTTTTTTTGTCCTTCGGGAACTTTCTctactaaaaagaaaaaaattaaatccaaacatagtaataatattgtattaaactTTCATTATC	10
Coleoptera	Carabidae	Dicheirus	Dicheirus dilatatus	GCA_043773905.1			n.a.	hit	JBECYY010000006.1	15318744	15318959	+	TAGGGCTCGATTTGAAATTACAAGTCGTACGAACTCGTGTCGTACCCCTGTTAACACGCAAGTGTTGCAGGTAGCTAACCTAACCTTCTTAGGCGAAAGCCTATTAATCCCCAAAGGGTTAAATGTTTTTTTTGCCGGGGAACCGGCTTTCCTCCATCAAAAAGGAAACATGTTAAAGCCAAACATAGTCAAAAATcgaatatgaatatttttgaata	2
Coleoptera	Carabidae	Dromius	Dromius quadrimaculatus	GCA_963989225.1	T2T	13/28 TTAGG	TTAGG	hit	OZ022326.1	19113571	19113793	+	GCTCACACAATTTCTACATTTCGAACGTGACTGCGGTTGCGTTCCCTGCGACCTCGGAGCTTGCTCTGGGAGATCGCAGATCTAACCTAACCTATCGGGCGTAAGGCCGTCTCCCGCAAGGGTCAGGTGTTTTTTTTGTCAGGATACTGGCTTTCCTTCACTCAAAaggaaatttaataaatataaacaaagaCAAAAATCCTATTTGAAAAAGAATACGTTTAC	1
Coleoptera	Carabidae	Harpalus	Harpalus anxius	GCA_965601895.1	T2T	12/38 TTAGG	TTAGG	hit	OZ271883.1	18705837	18705625	-	CATGTTGTGAGTTGCAAAATCGTGCGGACTTGTTCCGCACCCCTGCCGTGCACCTTGCTGGTATGGTAGCTAACCTAACCGTTATGGGTGAAAGCCCACAAATCCCCAAAGGGAGAAATGTGTTTTTTGCCGGGGGCCCGGCTTTCCTTGCATtaataaggaaataaaaattttaatccaAATCAAACATAATTAGTCAAATTCAATATGAATGA	4
Coleoptera	Carabidae	Harpalus	Harpalus rubripes	GCA_963082715.1	T2T	5/38 TTAGG	TTAGG	hit	OY720459.1	41650633	41650852	+	GTATGTTGCGATTGAACAAATCGTGCGGACTTGTTCCGCACCCCTACCGTGCAACTTGCCGGTAGGTTTCTAACCTAACCGTTATGGGTGAAAGCCTACAAATCCCCTAAGGGAGAAATGTGTATTTTTCCGGGGGCCCGGATTTCCTTCCATTAATGaggaaatacattttttaagcCAAATCAAACATAGTCAAACCCAACccataaacaatatattttt	3
Coleoptera	Carabidae	Kurasawatrechus	Kurasawatrechus hirakei hirakei	GCA_050230135.1			TTAGG	hit	JBNCAE010006745.1	10516	10316	-	TACTGCTCCGCTGGTTTGCCAATTTGTCTTCGGGCCCATGGGTTTTTAACTCGTGTTGTAACCTAACCTTTAGCTTAGGCTACACTAACAATGAGGTTCTCTTCCCGCATACGGCTTATGTCGGCGGGTTTCCTCCTCTTAAAAAAaagggaataaataaatttaaacatagacttgatttttttaaccattGATTTTACTTa	1
Coleoptera	Carabidae	Leistus	Leistus spinibarbis	GCA_933228885.1	T2T	26/46 TTAGG	TTAGG	hit	OW121795.1	8420418	8420187	-	TTATATGCAACATCGAAGAAGCTAGAGAGTAATAACTCTCTGGTGGAGGCCCATTTGCTCATCGTTCTCGAATGATGAGTAAGTGAATTAACCTAACCACCTTTACGGCGAAAGCTGCACTCCTTTGAGAGTAACAAGGGTTTTCTTCACCGACCTATTCGGCCTTCTTTCCCTCATAAAATGAaggaattataaatcaaacatagttattcaatttattgctTTTGCAATATC	2
Coleoptera	Carabidae	Nebria	Nebria brevicollis	GCA_944738965.1	T2T	19/30 TTAGG	TTAGG	hit	OX122897.1	15414579	15414355	-	TAACATGGGACTGTCAGACCCCTGATCGTCGCTGTCATGGCCCATCACGATTACCATTCCTCTGATGAATATGATCTGGTGACATAACCTAACCTCATTTCGACGAAAGTCTGGCTCCTATGCGAGCAATGAGTTTTCTTCGCCCTTCTTTTGGGGGACTTCCTTCTCGCAATAAGGAAGAAACTTAATCCAAACATAGAATTATTCAGACGTAAATGTTCTGTATT	3
Coleoptera	Carabidae	Nebria	Nebria ingens riversi	GCA_018344505.1			TTAGG	hit	JADQWA010000126.1	28408	28639	+	acaaGGTGAATTTCTATGTCATATTTGTCTTGCTTGGTAGCATGGCCCATCATCAATGTTTTTGCTTTGAAGCAACAACCTTTATGGTGACATAACCTAACCTTATTCGACGAAAGTCGACCCCTTTGTGGGTATATGAGTTTTTTTCGCCTTATTTTGGGGGCCTTCCATCTCGCAAAAGGAAGAATTTTAAtgcaaacataaatttattcctGATATTAAGGTCAGTTTGTA	1
Coleoptera	Carabidae	Nebria	Nebria salina	GCA_944039245.1	T2T	27/42 TTAGG	TTAGG	hit	OX063268.1	3738760	3738535	-	ATTATAAGAAAGCATATTTTCTCAGAATCATCGCTGTTATGGCCCATCACGATTACCATTCCTTTGATGAATATGATCTGGTGACATAACCTAACCTAATTTCGACGAAAGTCTGGCCCCTGTGCGGGCAATGAGTTTTCTTCGCCTTCTTTTGGAGGACTTCCTTCTCGCAATAAGGAAGAAAATTAATCCAAACATAGAATTATTCAGACGTAAATGTTCTGTATT	4
Coleoptera	Carabidae	Nipponaphaenops	Nipponaphaenops erraticus	GCA_050230155.1			TTAGG	hit	JBNCAF010004937.1	9881	10116	+	aataaattaatctcaaaAAATGTATCCAACTAATTGTCTCATTCTTGTGATCTTGTTGGCTACTAGCTTTGGCTAGTGGTTCGTGTAGTAAGTAACCTAACCTTATGGCTACGTGCTACTTATTAAAGGAGTTTTCTTCTCGCTTTAGCGGCGGTTCACGCCGGCGAGTTTCCTCTCCTCAAaaaggaattaatttaattcaaacatagTTTTTCTACAGCGTTATTGAAACTGCATT	1
Coleoptera	Carabidae	Notiophilus	Notiophilus biguttatus	GCA_965642445.1	T2T	15/26 TTGTGAATAATTGAGAATAA	TTAGG	hit	OZ258410.1	40279469	40279667	+	CTGTGTTGCAGGTACTTTTCTTGAGTACTTTGTGGCCGGTGTACCAAGCGGTTGTCGAAGTTCTAACCTAACCTTTGGATGTGGGTGAAAGCCTATTGActtgaaagagttttttttGCTTCTCGGGGGTTTCTTTtctctaataaagaaatatttaataaataaaacattagaatatttaaaaataaaacgcATTAATTA	1
Coleoptera	Carabidae	Ocys	Ocys tachysoides	GCA_965282375.1	T2T	13/14 TTAGG	TTAGG	hit
Coleoptera	Carabidae	Ophonus	Ophonus ardosiacus	GCA_943142095.1	T2T	7/38 TTAGG	TTAGG	hit
Coleoptera	Carabidae	Poecilus	Poecilus cupreus	GCA_963942605.1	T2T	24/42 TTAGG	TTAGG	hit
Coleoptera	Carabidae	Pogonus	Pogonus chalceus	GCA_002278615.1			TTAGG	hit	CM008237.1	3548088	3548278	+	CTGCCCTTCGGGGACGATCCATTGGTGTAAAACTTGGTGATGGGTATTGTAACCTAACCCTTGTTGGGGAAACCCTTTTATTTAAGAGTTTTTTTTACCCGCTAACTGGTCAATCCAGTGGGGATTCCTTCTCCAAAAAGGAAATTCatctaagtaataataaatttatttcttttaattcaattacaaaata	1
Coleoptera	Carabidae	Pterostichus	Pterostichus madidus	GCA_911728475.2	T2T	10/38 TTAGG	TTAGG	hit	OU452313.1	18380526	18380748	+	CTTCGGTTTGTttctatcaaatatttgtacAGGATTCGTTCCATACCCCCGTTACAATGCTTGCATCGTATACGGGTATTAACCTAACCTTATCTGGGTGAAAGCCCATAAAGTTCCCAAAgggaaaaatgttttttttgccGGAGTACTGGCTTTCCTTCAtctaaaaaggaaataaaaatgaaatccaaacatagaaaaaataatcattataataacaattaa	6
Coleoptera	Carabidae	Pterostichus	Pterostichus niger	GCA_947425015.1	T2T	7/38 TTAGG	TTAGG	hit	OX380341.1	16604187	16604407	+	ACTTGTGTCATTTTACAAATTGTGCGGAACTTGTTTCGTACCCCCGTTACAATGCTTGCATAGTATACGGGTATTAACCTAACCTTATCTGGGTGCAAGCCCATTAATCTCCCATAAAGGGGTAAATGTGTTTTTTGCCAGAGTACTGGCTTTCCTTCATCAAATGaggaaatttattgaaatacaaacaaaatttccaTTTTATAGTTAATAATTACATGAC	1
Coleoptera	Carabidae	Pterostichus	Pterostichus vernalis	GCA_965283465.1	T2T	27/44 TTAGG	TTAGG	hit
Coleoptera	Carabidae	Stenolophus	Stenolophus ochropezus	GCA_035578165.1			TTAGG	hit	JAQOWZ010000011.1	22214384	22214599	+	GAATCAGATATTGTAATCAAATTGTGCGGAAGGTAAGGGGTTTCCCGAACCTATCCAATCCCCTCAGTTAGGTGAGGtatcctaacctaacctctCCCGGTGTAAAAGCTGTGGAACCTTCGGGTATATGTTTTTTTTGCCGACGGGCTTTCCTTCatcaaaaaggaaataaattaaatctaaacatagaaattatttgacaaTTCATATATTATAGT	3
Coleoptera	Carabidae	Trechiama	Trechiama lewisi	GCA_050230255.1			TTAGG	hit	JBNCAH010012166.1	7146	7357	+	AACTGTACTAGCTCTAAGCTCGTTGGTCTTCGGACCCATGGGCTGCTAGTTTATGGCTAGTGGTTCGTGTAGTAACCTAACCTTATGGCTACGTGCTACTTATCAAAGGGGTTTTCTTCCCGCTTAACGGTTCACGCCGGCGGGTTTCCTCCCCTCAAAAGggaattaatgtaattcaaacatagtttatattttctagccattatattaaaaa	4
Coleoptera	Cerambycidae	Anoplophora	Anoplophora glabripennis	GCA_000390285.2			TTAGG	hit	KZ487209.1	100175	100366	+	CTATAAATCATTTTTGGGGTTTCGTCTACGGCAGGGGGACCCTTCACGTATCACAATTTGTGAAACATGGGGCCACTAACCTAACCAAACGGTTAAATAGGGTTTTTTTGGCATTTCGCCTTTTCTCCctcacaaaaaaagaaaaaatcgaataaAGCATAAATCCATGAATCTATCGATTGTGTTCCTGTctt	2
Coleoptera	Cerambycidae	Arhopalus	Arhopalus rusticus	GCA_046563155.1			TTAGG	hit	CM102200.1	171594665	171594531	-	AGTGCCCACAGTTGGGGGTACCCTTCATGTATATTCTTATGCATGGGGCTTTAACCTAACCTAATTAGGTACAATAGGGTTGTTTTGGCATTGCGCCTTTTCTCCCTtcaaaagaaacaaataaaatctaACAAAAT	1
Coleoptera	Cerambycidae	Arhopalus	Arhopalus unicolor	GCA_045514315.1			TTAGG	hit	CM098605.1	134463640	134463427	-	AATAATTCAACAAGTCAGCTTGGGTTTGTCCGTACTTCCGTGGTTTGCCATAGTGTCCACGGATGGGGGTACCCTTCATGTGTGTTCTTATGCATGGGGCTTTAACCTAACCTAAGTGGGTACAATAGGGTTGTTTTGGCATTGCGCCTTTTCTCCCttcaaaagaaacaaataaaatcaaataaaacagcAGTCTGCAGTAGTAAGTAGTGATGG	1
Coleoptera	Cerambycidae	Aromia	Aromia moschata	GCA_965642075.1	T2T	18/28 TTAGG	TTAGG	hit	OZ284428.1	45598844	45599030	+	TTCTGTGATATTTGCCATCGTGCTCACAGTTGGGGGTACCCTTCGCGTATCGGACTTTAGAGTTCGGTGCGCGGGGctttaacctaacctatccGGTCCAATGGGGTTCTTTTGGCATGGCGCCTTTTTCTCCCCTAAAAAAGAAACGAATCGAATTCAACAAAGTTCTTTTATTGCATGTGTATTTAG	1
Coleoptera	Cerambycidae	Batocera	Batocera rufomaculata	GCA_050941775.1			TTAGG	hit	JBKOFD010000001.1	34669664	34669874	+	tttaatataaactctACAATGATCATTTTCGGAATATAGTCTACGGTTGGGGGACCCTTCACCCTTATGGTGGGGCCACTAACCTAACCAAATGGGTCAGATAGGGTTGTTTTGGCATTGCGCATTTTCTCcctttaaaaatgaaaacaaatttaattaaactaaattttttatgtggaaGTCATCATCCTCatgtattaaatgtatttagaa	1
Coleoptera	Cerambycidae	Exocentrus	Exocentrus adspersus	GCA_029955175.1			n.a.	hit	JANEYG010000002.1	2049737	2049925	+	TGTGATCAGACCTTTACGGGTTTGTCTATGGTGGGGGGACCCTCCATGTATCGTTATTATGGCGATGCTATGGGGCCACTAACCTAACCAAAGGGTTAAGTGGGGTTGTTTTGGCATTGCGCCTTTTCTCCCTTTCAAAGAAAATGACGAATTTAacataattgtttatttattattttgtttttaatttg	3
Coleoptera	Cerambycidae	Grammoptera	Grammoptera ruficornis	GCA_964332215.1	T2T	22/24 TTAGG	TTAGG	hit	OZ201107.1	24963259	24963443	+	GTTATCTGTGCTCCTACGGATTGCCATTGTGCCCAAAGGAGAGTGATCCTTCATGCCTAAGCATGGGGCTTTAACCTAACCTTGCTTGGTCTAATTAGGGTTGTTTTGGCATGGCGCCTTTTCTCccttaaaaagaaacaaattaatttaaacataattttttttcttttaaaccaaactttttttt	2
Coleoptera	Cerambycidae	Leptura	Leptura quadrifasciata	GCA_963675555.1	T2T	6/20 TTAGG	TTAGG	hit	OY776673.1	167112789	167112968	+	GTCATCTGTGCTTCTGTGGTTTGTCATTGTGCCCACAGGAGAGTGATCCTTCGTGCTAGACATGGGGCTTTAACCTAACCTTTAACGGCTACGATAGGGTTGTTTTGGCATGGCGCCTTTTCTCCCTCAAAAAAGAAACAAACttaatttaacataatttttattatagtcGAGGCAATTTA	1
Coleoptera	Cerambycidae	Molorchus	Molorchus minor	GCA_029963825.1			n.a.	hit	JAPWTJ010000069.1	232905	232775	-	TCTCGGTTCAAATATGAGCCGAGGTACCAGCAACGTGAGGCTCTAACCTAACCTTTATGGTCATATAGGGTTTTTTTGGCATGGCGCCTTTTCTCCCTTTAAAAGAAAcaagcaaattaaaaataatgtgtac	2
Coleoptera	Cerambycidae	Monochamus	Monochamus alternatus	GCA_037114965.1			TTAGG	hit	CM073430.1	31173125	31172982	-	GGTTTCGTCTATGATGGGGGGACCCCTCACGAATCACATTTCGTGGTAGTGGGGCATCTAACCTAACCAAAGGGTTAGTAGGGTTGTTTTGGCATTGCGCCGTTTCTCCCTATCAAaagaaaaaatcgaataaaacaGAAGTCATC	2
Coleoptera	Cerambycidae	Monochamus	Monochamus saltuarius	GCA_025584915.1			n.d.	hit	CM046724.1	63398718	63398531	-	TAGTAAATCATTTCTGGGGTTTTCGTCTATGATGGGGGGACCCCTCACGAATCACATTTCGTGGTAAGTGGGGCATCTAACCTAACCAAACGGTTAGATAGGGTTATTTTGGCATGGCGCCGTTTCTCcctcaaaaaagaaaaaatcgaaTAAAACAGAATCAATCCATCTTAGTGTTGAGCGATATCAC	2
Coleoptera	Cerambycidae	Nadezhdiella	Nadezhdiella cantori	GCA_051225655.1			TTAGG	hit	CM119096.1	11473391	11473597	+	CAGAATTCTGTGGCTAAATGCGCTATCATGCCGTTAGTGGGGGGTACCCTTTATGGAACGGGTTCTCGAGAACCAAGTTCCATAGGgctctaacctaacctaaaaacGGTCCAATGGGGTTCTTTAGGCATTGCGCCTTTTCTCCcttacaaaagaaacaaaataaaataaaacataaataagttttttattattataattacaaatta	1
Coleoptera	Cerambycidae	Neoclytus	Neoclytus acuminatus acuminatus	GCA_047371185.1			n.a.	hit	JBKEIY010000005.1	26673235	26673020	-	TTGTCCGTACCTCGGTGATTTGCCACCGTGCTCACAGTGGGGGGTACCCTCTGCGTTGTGGGAAGTTCGACTTGTTCAGCTTTACCATGCGTGGGGCTTTAACCTAACCTTAAAACGGTCCAATGGGGTTCTTTTGGCATGGCGCCTTTTCTCCCCTAAAAAGAAACAAAgataattcaaaataaatgtatagtTTGTTAAAGCCAAACCAAAGGTTA	1
Coleoptera	Cerambycidae	Pogonocherus	Pogonocherus hispidulus	GCA_963924545.1	T2T	15/22 TTAGG	TTAGG	hit	OZ004692.1	25293694	25293507	-	TTTTACGGTAAACGAATTGTGATGGGGTTTCGTCTATGGTGGGGGGACCCTTCACGCGTCGTTTGACCGTGGGGCCACTAACCTAACCAAATGGTTAAATAGGGTTGTTTTGGCATTGCGCCTTTTCTCCctttaaaatgaaacaaaattaacaaagcAAAAGTTTGCGGGCGattatttcttaattagt	1
Coleoptera	Cerambycidae	Rhagium	Rhagium mordax	GCA_963680705.1	T2T	9/20 TTAGG	TTAGG	hit	OY796656.1	6469981	6470174	+	TTGACATCGATGTCTGTGCTCCTGCGGATTGTCATAGCGCCCACAGGAGAGTGACCCTCTGTGACTCGTCATGGGGCTCTAACCTAACCTATCAAGGTTATAATAGGGTTGTTTTGGCATGGTGCCTTTTCTCCCTcaaaaaagaaacaagtttaatttaacaaaattcaaaattttttttaaataacattcaACA	1
Coleoptera	Cerambycidae	Rhamnusium	Rhamnusium bicolor	GCA_029963845.1			n.a.	hit	JANEYF010001596.1	1732945	1733129	+	ctttatttgaataaaaaaatacatattttcccACAGGAGAGGGATCCTCTATGACTGGCTTGTTCATGGGGCTGTAACCTAACCTTGCATGGTTATGATAGGGTTGTTTTGGCATGGCGCCTTTTCTcccttaaaaaaagaaacaaactaATTCAACATAAGCGCGCAATATTTTTTCTCTGTTTTG	3
Coleoptera	Cerambycidae	Rosalia	Rosalia funebris	GCA_037954035.1			n.a.	hit	JAZFAV010000017.1	6010208	6010034	-	ATCTCTGATATTTCCAATAATGCGTTTTGGAAATGTGAGTTTCTCAAGCCTATGAGCCACAGGGCTTTAACCTAACCTCATACGGTCCAATGGGGTTGTTTTGGCATGACGCCTTTTCTCCCCTACAAAAAGAAACTATCGAATTTAACAAAACTTTTTGACTGCAGGTATTGTGGG	2
Coleoptera	Cerambycidae	Rutpela	Rutpela maculata	GCA_936432065.2	T2T	3/20 TTAGG	TTAGG	hit	OW386286.2	86302339	86302513	+	GTCATCTGCGCTTCTTTGGTGTTATTGTGCCCATAGAAGATGGATCCTTCATAATGAGGCTCTAACCTAACCTTATTGGCATTACAGGGTTGTTTGGACGTGACGTCTTTTCTCCcttacaaaaagaaacaaaattaaatttaaattaaatttttttaggaCTGTTTTCGATTTCAA	2
Coleoptera	Cerambycidae	Stenurella	Stenurella melanura	GCA_963583905.1	T2T	11/20 TTAGG	TTAGG	hit	OY757312.1	68985022	68984844	-	TTTATCTGTACTTCTGCGGTTTGTCATTGTGCCCGCAGAAGGGTGATCCTCCATGGAGTACATGGGgctttaacctaacctaaaaggtTTTGATAGGGTTGTTTTGGCATGGCGCCTTTTCTCCCTCACAAAAGAAACAAACTAATTTAACAAAATTCTATTATATTTCTGATTTCTGTag	16
Coleoptera	Cerambycidae	Stictoleptura	Stictoleptura scutellata	GCA_964212005.1	T2T	14/20 TTAGG	TTAGG	hit	OZ125664.1	21543824	21544008	+	TTTGTCCGTGCTCCTGTGGTTTGTGATTGTGCCCACATGAGAGGGATCCTTCATGCTAGACATGGGGCTGTAACCTAACCTTAACGGTTTTGATAGGGTTGTTTTGGCATGGCGCCTTTTCTCCCTTAAAAAAGAAACCAATTTAATTGAAACATAATTGTTAGTGATGGGTATAATCGGATGATTG	2
Coleoptera	Cerambycidae	Tetraopes	Tetraopes tetrophthalmus	GCA_042257075.1			n.a.	hit	JBBENX010000928.1	625584	625388	-	tattttttaacgGTGCAGTCGTTTTGGTGTTTCGTCTACGCATGGGGGGGTACCCGTACGTATAACGTTTTGTTATATGATGCGCTTCTAACCTAACCATTATGGTTGTATAGGGTTATTTTGGCATTGCGCCTTTTCTcccttaaaaagaaaaaaatcgaaCAAAGCATAATTATTACCTCAATTTAGCCAATAGTGC	2
Coleoptera	Cerambycidae	Tetropium	Tetropium fuscum	GCA_964058775.1	T2T	20/26 TTAGG	TTAGG	hit	OZ060246.1	64706647	64706837	+	CTGTACGTTACGTAGTGACGTACCCACAGTTGGGGGTACCCTTCATGTGCACGCATGTGCATATGGGGCTTTAACCTAACCTAAATCGGTTAAATAGGGTTGTTTTGGCATTGCGCCTTTTCTCCCTCATATCAAAAGAAACAATTTGAATGTAAcgtaaatttttcaatttttccattttccattGCGATAC	4
Coleoptera	Cleridae	Opilo	Opilo mollis	GCA_964338635.1	T2T	12/18 TCAGG	TCAGG	hit	OZ201991.1	96815178	96815360	+	ATATACGATACTATCATTATGAAATACTATTAATGATAGTCCTCATATGCCGCTATAAAGTCGTGCTATGAGTTACTGACCTGACCACTTAATTATAGGGTTCTTTTGGCAATACGTCCGTTTCTCCCTTCAAAAgaaaaaagataattaaacaTAATACGCAGCTTTGCTTTAATTATTTTCAA	4
Coleoptera	Coccinellidae	Adalia	Adalia bipunctata	GCA_910592335.1	T2T	7/22 TTAGG	TTAGG	hit	OU342954.1	12531681	12531455	-	aattattcgacACTTATGAAGTATTGCACTTCATGAGTCCTCTTCAATATATCCGAATCATGGTAATACAAGGTTTAAACCTTGCTACACCGCGTGATATTTTGAAGAGAGCCTAACCTAACCAATCTCGCTTACATGGGTTTTTTTCGGCTAATAAGTCTTTTCTTGTCCCTCAACAAGAAAGTTGAAGcaataaacaaaattttttaaataatacAGTCCTATTCGA	1
Coleoptera	Coccinellidae	Adalia	Adalia decempunctata	GCA_951802165.1	T2T	12/24 TTAGG	TTAGG	hit	OX637702.1	23785311	23785516	+	aaTAATCCGGCGCTTATGAAGTATTGCACTTCATAAGTCCTCTTCATTATATCCGAAACAAGGTAATACACCGCGTGGTATATTGAAGAGATTCTAACCTAACCATATCTCTCACATGGGTTTTTTTCGGCTAATAAGTCTTTTCTTGTCCCTTATCAAGAAAGTTAAAGTAATTAAACATAATTTTACTAGTTTTAAGTACAGTCAT	1
Coleoptera	Coccinellidae	Anisosticta	Anisosticta novemdecimpunctata	GCA_964188095.1	T2T	9/22 TTAGG	TTAGG	hit	OZ076654.1	33394179	33393958	-	AATAGCGAAATTTTGAACCTTGTTCCTGGGGAATCTCCCCCAGAACCCTTCCCGTTTGTTCCGAATCATGGATTTATCCGCGAGAACATTACTGGGGAGATTCTAACCTAACCTTATAACAAACATGGGTTTCTTTCGACTTTAAGAGTCTTTTCTTGTCCCTTAACAAGCAAagttaattgaatgaaaatcaaGTACTGTGGTAGTGTGGTGTGTGGTGTATT	1
Coleoptera	Coccinellidae	Aphidecta	Aphidecta obliterata	GCA_963966015.1	T2T	1/20 TTAGG	TTAGG	hit	OZ014429.1	24320694	24320465	-	TTTATTGAGACTGCTACATGCATATATTGCCTCAGAGTATTGCACTTTGCAGGCCCTTCTCTGTTGTCCgaatcatggaaaaatattacctCCGCGTGACAAAGAGGAGAACTAACCTAACTCTTAAATTACATGGGTTTTCTTTCGGCGTTGCCTTTTCTTGTCCCTTAACAAAGAaagtaaaataatgaaatataatttccgTAGTACCTTAAGTCCTAAACTAGTTTTT	21
Coleoptera	Coccinellidae	Calvia	Calvia quattuordecimguttata	GCA_964059645.1	T2T	14/20 TTAGG	TTAGG	hit	OZ060822.1	112039007	112039245	+	ACATATATGACTGAAAGCTCTTTGAAAGGCACTTGCGATGTACTGCACATCGTGAGTCCTTTCCTTCATTCCGAAACATGGAATTCACGAATTCCGCGTGAATCAAGGAAAGATCCTAACCTAACCATATTCTCTCACATGGGTTTCTTTCGGCAAAATTGCCCTTTCTTGTCCCTCAACAACGAAAGTCCATGGTAAATTAAACAAAATCTATCGGATAAACCGAAGAGAATAAATGAGC	1
Coleoptera	Coccinellidae	Coccidula	Coccidula rufa	GCA_965178175.1	T2T	17/20 TCAGG	TCAGG	hit	OZ238025.1	138067420	138067634	+	TTTCGATTAACTGTAGAGCTCATTGTCATCCAAGTATCTTTCTTTGGTGACCCTCCCTCCTCGACCGAAAATTTGTCATTGTGACTGTGTGTCGAAGGGAGATCTGACCTGAACTTTCTAAAACATGGGTTTCTTTTGGCGTCTGCCATTTCTTGACCCTCAACAAAGAAAATCATTTAATGAACGCAAATCTGTTATTTATGTGCCATGTGGTTGA	1
Coleoptera	Coccinellidae	Coccinella	Coccinella septempunctata	GCA_907165205.1			TTAGG	hit	OU015573.1	44504220	44504429	+	CTGTTTATTATTGCCTGCAGAGTATTGCACTTTGCAGGTCCTTCTCACACGTCCGAAACATGGATGTGAAAACGATCTGCGCGACGGTGAGGatagcctaacctaacctttacTGCAAACATGGGTTTCTTTCGGCAAAAGCCTTTTCTTGTCCCTTATCAAGAAAGTAATGTAATGAAATATATGTATTGTGTGATTGTTGACTATTTTGG	1
Coleoptera	Coccinellidae	Cryptolaemus	Cryptolaemus montrouzieri	GCA_013387265.2			n.a.	hit	JABFTP020000144.1	25070897	25071104	+	TTGTACATAACTTAAATTGTTGTCTATCGAATATATTTGGTAGACCCTCGCATGTCCATACCTTTCATATGAGGTACATgtgagaaatctaacctaacctaggtTATTACATGGGTTTCTTTGTTCTCTTTAAGAGTCTTTCTTGTCCCTTAACAAGTAAAGACaataataattaaacaaagatttttgGTATATGGAATATGTTTAAGC	2
Coleoptera	Coccinellidae	Cynegetis	Cynegetis impunctata	GCA_030704885.1			n.a.	hit
Coleoptera	Coccinellidae	Halyzia	Halyzia sedecimguttata	GCA_937662695.2	T2T	11/20 TTAGG	TTAGG	hit	OW569413.2	38503289	38503520	+	ATATGCCAAGaatcaaattattatttgcCATCGATGTGCTGCACATCGATGGACCTTCTCCCAGTCCGAAACATGGAATTGTAATATTCCGCGTGATTTGGGGGAAGATCCTAACCTAACCATTCTCGCAAACATGGGTTTCTTTCGGCAGTAGCCTTTTCTTGTCCCTTAACAACGAAAGTCCTATAtaagaaattcaattttgtgaacattttaaATTTGAACTTTGAAGTT	4
Coleoptera	Coccinellidae	Harmonia	Harmonia axyridis	GCA_914767665.1			TTAGG	hit	OU611927.1	34610059	34609841	-	AGAAAACGTATTGGAACTGCCTGTGGAGTAATGCACTTCACAGGACCTCGTCCTCTGTCCGAATCATGGAGATAATACTTCCGCGTGACTCAGGGGGAGATCTAACCTAACCTTACTCACAAACATGGGTTTCTTTCGGCGTAACAGCCTTTTCTTGTCCCTTATCAATGAAAGTTGAAGTAATGAAACATAAATTCTCTTATTATTAGTAGTTGTCAGTG	1
Coleoptera	Coccinellidae	Harmonia	Harmonia quadripunctata	GCA_965642415.1	T2T	6/16 TTAGG	TTAGG	hit	OZ284970.1	11947204	11947442	+	AGATGATCAATTACTTAACTAATTGCCTGTGATGCCACGTTAATCACAGGACCTCGTCCTCTGAAATGTCCGAAACATGGAGATATACTTCCGCGTGACTCAGAGGGGGAGatctaacctaacctaatcttTCCATGGGTTTCTTTCGGCGTAACTGCCTTTTCTTGTCCCTTATCAATGAAAGTTGAGGTAATGAAACATAAGATCTTTGATAGAATTCTAtagttattaaaatttttta	4
Coleoptera	Coccinellidae	Henosepilachna	Henosepilachna vigintioctopunctata	GCA_030704895.1			n.a.	hit
Coleoptera	Coccinellidae	Hippodamia	Hippodamia convergens	GCA_038502775.1			TTAGG	hit
Coleoptera	Coccinellidae	Hippodamia	Hippodamia variegata	GCA_046424425.1			TTAGG	hit	CM101730.1	49049835	49050056	+	ATTTATACGAGGGAAACACAGCATCAATTGCCTGTGTAGTATTTCCCTGCGCAGGTCCTTCTCTCTTATCCGAAACATGGATTCAATCCGCGTGATAAGGAGGAGATCCTAACCTAACcattctgaaaacatgggttttcTTTCTGCTTAACCGCCTTTCTTGTCCCTTAacaaagaaagtgaaataattaaacaaaattttctaataAGTCACATAACACcta	1
Coleoptera	Coccinellidae	Megalocaria	Megalocaria dilatata	GCA_034642435.1			TTAGG	hit	CM067858.1	71013083	71012871	-	aaataaaaaattgcttACAATGTATGGCACATCGTAAACCCTTCTCCCCTGTCCGAAACATGGATAATACATTATCCGCGTGACTCAGGAGAagaacctaacctaaccttagTGTTTTTCATGGGTTTCTTTCGGCTATTAGCCCTTTCTTGTTCCTAAACAATGAAAGTCCAAGATAAAGAAATATAGTCAATAATGTATTCAACCAAAATTAC	1
Coleoptera	Coccinellidae	Micraspis	Micraspis discolor	GCA_030674115.1			n.a.	hit	JARTUT010000003.1	3633829	3634052	+	ATAAATATAAGAGAAATGCGTTCCAGAATGCCTTCGTAGTAAAGAACTGCGGAGGTCCTTTCCATAGGTCCGAATCATGGATTATTGTTAATCTGCGCGACCGTGGGGagaacctaacctaaccagtTTTCAAACATGGGTTTCTTTCGGCAGTAGCCTTTTCTTGTCCCTTAACAAGTAAAGTAATAACAATGAATATAAGCTTTTACAAGTTAGATTCGAAAGG	1
Coleoptera	Coccinellidae	Myrrha	Myrrha octodecimguttata	GCA_958510865.1	T2T	8/20 TTAGG	TTAGG	hit	OY294057.1	19784070	19784288	+	GTAAATGGAATGTGAATCGCCTTCAACGTATTACACGTTGTAGGTCCTTCCCCTCTATCCGAAACATGGAATATTCCGCGTGATACAGAGGAagatcctaacctaacctttcTCGCAAACATGGGTTTCTTTCGGCAAATAAGCCTTTTCTTGTCCCTCAACAATGAAAGTCCGATCAAATTAAAAACAATTGTAGTTTGTAGTGCAACAAATTGTTTGAT	1
Coleoptera	Coccinellidae	Novius	Novius pumilus	GCA_020654155.1			n.a.	hit
Coleoptera	Coccinellidae	Propylea	Propylea japonica	GCA_013421045.1			n.a.	hit	CM024239.1	28785032	28784806	-	CACAATTGAAACATTATTTAAGTGCTCGATGGGTTTCCTGTTCGAGTCCTTTCCCTCTATCCGAATCATGGACTTCCTAGTCTGCGTGATTCAGGGGAAGATCCTAACCTAACCATTCTCGGTCACATGGGTTTCTTTCGGCATATGCCCTTTCTTGTCCCTTAACAATGAAAGTTCTATGAAATTAAACAAATTATGTATCCCGATTCCCGAGTACCTCTGTAGATAG	2
Coleoptera	Coccinellidae	Serangium	Serangium japonicum	GCA_040543525.2			TTAGG	hit
Coleoptera	Cryptophagidae	Cryptophagus	Cryptophagus acutangulus	GCA_963556235.1	T2T	13/36 TTAGG	TTAGG	hit
Coleoptera	Cucujidae	Pediacus	Pediacus dermestoides	GCA_963942485.1	T2T	13/20 TTAGG	TTAGG	hit	OZ012625.1	8786676	8786855	+	TATATTTCAAAGGCTAACAACAGATAACGTCTTTTTGGACCCCTCTTAGAGCTCTCTGAGAGGTACTAACCTAAACTAATATGTTTTCATAGGGTTTTTTTATGTACGTTCTCGTGCGTTTTCTCCCTTCAAAAGAAACCAAAaaccaatataataaaattaaacagtgTTAGCCATTTTTA	1
Coleoptera	Curculionidae	Anthonomus	Anthonomus grandis	GCA_022605725.1			TTGGG	hit
Coleoptera	Curculionidae	Anthonomus	Anthonomus rubi	GCA_050242925.2			TTGGG	hit
Coleoptera	Curculionidae	Barypeithes	Barypeithes pellucidus	GCA_963991005.1	T2T	19/22 TTTGTTCGGG	TTTGTTCGGG	hit	OZ022557.1	92727458	92727237	-	aaaaatagaatttagATCCAAGCgatgaaatttttagatgttctCATTGGGGTTCCCGCTTGGTCACCAGCATTTATGTTGTGTGGCCGAGTGTAACGAACTAACCCGAATTTCGGGTTTGTCCGTTTCTGCTAAAGGGTTTTTTTGGTGTTCGCGCCTTTTCTCCCTTCAAAAGAAAATTCTTAttgaatttaataaagttcTAAAGTTGCTCCTTCTTATTT	4
Coleoptera	Curculionidae	Ceutorhynchus	Ceutorhynchus assimilis	GCA_917834065.1			TTTGGGTTAG	hit	OU892278.1	12478890	12478681	-	GAAAACGCGACGGCATCAAATCGTATCTCGCTCCGAGGGTACCCGTTTCCACGACGTGGAAGCgctactaacccaaactaacctacCCGTTCGCGGGATGTAACATCGAAGGGGTTGTTTTGTCTCGTTAGGGACTTTTTCTCCTCGggccaaaagaaaaaaatattattaaaataaagtctgattttgtttttgacgaaTGGTGGGGTTTG	6
Coleoptera	Curculionidae	Ceutorhynchus	Ceutorhynchus obstrictus	GCA_965178145.1	T2T	1/28 TTTGGGTTAG	TTTGGGTTAG	hit	OZ238010.1	59209564	59209775	+	GAAAACGCGACGGCATCAAATCGTATCTCGCTCCGAGGGTACCCGTTTCCACGACGTGGAAGCgctactaacccaaactaacctacCCGTTCGCGCGGGATGTAACATCGAAGGGGTTGTTTTGTCTCGTTAGGGACTTTTTCTCCTCGggccaaaagaaaaaaatattattaaaataaagtctgattttgtttttgacgaaTGGTGGGGTTTG	13
Coleoptera	Curculionidae	Cosmopolites	Cosmopolites sordidus	GCA_031761425.1			n.a.	hit	JARFXV010001890.1	4397	4204	-	ATATTATTAACGTGTACGACGTGCTCTGTTAAGAGCTCCTGCTCAATCTATAAGTTTGGGTAAGAACCAAACCTAACAACTCACCTCTTCATGAGGAAAAGGGTTCTTTTGACAATAGTCTTTTCTCCCTTCCGCAAAAGAAAATgcattataattaaatatattttccgtattaatttattaagttTTTCAAGTA	2
Coleoptera	Curculionidae	Cryptorhynchus	Cryptorhynchus lapathi	GCA_965641385.1	T2T	34/36 TTAGG	TTAGG	hit	OZ281987.1	5110558	5110337	-	TAGAATCGTGTTTCTAGTCGTGTTCGAAATGGATACCTGCTCAGCCAGTTTGCGATGAAATGGGGCTCTTTGTGTTCCCGCTTGGCGGCTGGCGAGTATTCTAACCTAACCTTATTTTGGTGGGTGTGAAGGTAAATGGTTGTTTTGCTTAAGGCTTTTCTCCattcaaaagaaaatataaagtaattgaaataaaattcttttaataatcATATTTGCCTTTC	5
Coleoptera	Curculionidae	Curculio	Curculio caryae	GCA_051047995.1			TTGGG	hit	CM117443.1	185554844	185555070	+	aaaaaaaaaaaaaatttgtcgtcgTATTCCGAAAGGATGCCTGTTCAGCCCAGTTCGAGATTTTTCTGACTGGGTTGGGTACATCCAACCCAACCTACTCGGGGCGCTTGCGTCTCGGGTGAACCCATTGGGCGAAAGGGTTATTTTGGCCGAAAAGGCCTTTTCTCCctctaaaaagaaaattaagataattaaaatatattgtcGAGGTGGGCGTGATTGCATTTTA	7
Coleoptera	Curculionidae	Dendroctonus	Dendroctonus frontalis	GCA_040113315.1			n.a.	hit	CM078935.1	31819519	31819710	+	AGAAAGTTCATTCTGAAAACGTGCTTCAACGTACCCGCTTCGGGCCTTAGGGTATATCCCTTTCGTCCAAGtgaaactaacccaaactaacctttATTTGGGCGAACGGTCTCTTTTGGCCTTAGGTCCTTTCTCCCGAaaagagaaaatttttaaacgaatTAAATATGATAtgaagcaaatactatagagta	1
Coleoptera	Curculionidae	Dendroctonus	Dendroctonus ponderosae	GCA_020466585.1			TTTGGGTTAG	hit	JAFETG010000011.1	3394776	3394575	-	CTGTAATTACTGCCGAAGTCGTACTCAAAAGGTACCCGCTTCGCGCCTTGGGGAATTTCCCTTTGGCACAAGTGgcactaacccaaactaaccaaCATCTGTGCGAACGGTCTCTTTTGGCATTAGTCCTTTTCTCCCGAATTCTAGAGAAAATTTTTGactcaataaaaataagttctggtttaagaataaaacagatttttc	1
Coleoptera	Curculionidae	Dendroctonus	Dendroctonus valens	GCA_024550625.1			TTTGGGTTAG	hit
Coleoptera	Curculionidae	Diaprepes	Diaprepes abbreviatus	GCA_034092305.1			n.d.	hit	JASJET010000055.1	40108142	40107936	-	ttgaaaataattcaaaGCTTGACAGAAAGCGTATCCTACCAAGGTGCCTGCTTTTCTCCCTGCAGAAATGTTGTGGGGAAAAgtataaactaacctgaactaaccactcTCGTTGGGATTTTCAAAGGGTTCTTTTGTATTGTACTTTTCTccctcaaaaaagaaaatgtcaAATAACAAATATAGTCCAGAATGTCTAGTAGAGCCGG	1
Coleoptera	Curculionidae	Elaeidobius	Elaeidobius kamerunicus	GCA_014849505.1			TTGGGTTAGA	hit	JACGEL010031416.1	918	709	-	atgtttctaatttttttgcgTAACTTGTATTCTCCTGTAGATGCCCGCTTCGTATCACTCGGTTTATCCGTGTTGAACAAGTgtttctaacccaatctaaccctgATTGTGGCGAAAGGTTTTTTTTGACTTTAAGTCTTTTCCTCCttcaaaggaaaattttaagagaATGTTAATTCAAGTTGTGGTACTACTATTAAGTATAGTCCAAG	1
Coleoptera	Curculionidae	Eucryptorrhynchus	Eucryptorrhynchus brandti	GCA_040894065.1			n.a.	hit	CM081801.1	9293325	9293115	-	GTCCAAATACTTTTTAGTTTTGTATCCTTGAGGTACCCGCTCCGCTATTTCTGGGATAGTTCCCGGATTGGCGAgtgaaactaacccaaactaaccggGGATGGGTTTTTAAAGTGGTTCTTTTGTCGTTACGGCTTTTCTCCCTTTCAAAGAAAATCCTATagtaattaaatgaaatagttTATCAAATTATTGCATTATGGATATTTGAAC	1
Coleoptera	Curculionidae	Eucryptorrhynchus	Eucryptorrhynchus scrobiculatus	GCA_046736385.1			n.a.	hit	CP061784.1	6959113	6958903	-	GTCTAAACAAGTGCTAACTTTGTATCCTCGAGGTACCCGCTCCGCCCTTCTGGGATTGTTTCCCGGATTGTGCGAGtgaaactaacccaaactgaccgGGGATGGGTTTCCAAAGTGGTTTTTTTGTCGTTACGGCTTTTCTCCctatcaaagaaaattttacttgaattaAATTGAGGACTTTGGCGCTTTGGCGAATACCGATTTTTGAAC	1
Coleoptera	Curculionidae	Euwallacea	Euwallacea fornicatus	GCA_040115645.1			n.a.	hit	CM078776.1	1231544	1231761	+	ttttaatttatctaaatGGACATACCGAGCTACTCTCGACTTCGGTCCCGTCTAGCTATTGGGGATTAAACCCTGGTAACAGATGccgctaacctgaactaaccacTTGTTAGCCTTCGGGttttaaagggtttttttGGCAGAGATGTCTTTTCTCccttaaaaaagaaaacaaaattgaattaaagttaaatattttggttgCCGTAAGTTTATGGCA	1
Coleoptera	Curculionidae	Euwallacea	Euwallacea similis	GCA_039881205.1			n.a.	hit	CM077969.1	219289	219075	-	GTCTGTTGGATTTATTCAGCTGATTTTCGACTTTGGTCCCGTCTCGCTATCGGGGGTTTTACCCTGGTAGCAGGTgcaactaacctgaactaacctccTCGTTAGCCTCCGGGTTTTAAAGGGTTTTTTTGGCAGATGTGTCTTTTCTcccttaaaaaagaaaacaaaatcgaattaaaattaGGCTTTGCAGTTGAAGAAATCCTTATACTTTTAT	1
Coleoptera	Curculionidae	Hypera	Hypera rumicis	GCA_965643735.1	T2T	13/24 TTTTGGTTAG	TTTTGGTTAG	hit	OZ286123.1	45244543	45244335	-	ACATCTTAAACTCCTTTATTTGTATCCTTTAAAGGTGCCTGTTCACCCCCTGTAGTAATACTGTGGGGTGGgcatactaaccaaaactaaccaaccaGTTTTTGGATTAGATTCTCAAAGGGTTCTTTTGGCGATGTCTTTTCTCCCttaaaaagaaaatatgaaataattaaatCAATTCTTGCTCATTAAATAGTAAAGAGCGCATCAC	1
Coleoptera	Curculionidae	Hypothenemus	Hypothenemus hampei	GCA_041296355.1			TTAGG	hit	JBDJPC010000010.1	3088645	3088453	-	TTGGGTTGTACTTGCTACCGTTGCACCTTCGTGGTGACCACTTCGCTCCCCTTGTAGGGGGCAAGTGTTCCTAACCTAACCAACGGTCATGTTTAAGGGTTTCTTTTGGCAGGCCTCGGGAATGTCTTTTCTCCCCCGgatgagaaaatttttattgaattaaatataaatttctcttATTATGGatgttattta	4
Coleoptera	Curculionidae	Ips	Ips nitidus	GCA_018691245.2			TTAGG	hit	CM042798.1	8303523	8303316	-	catttttaaatgcaCATTTCTCAATCGTGCTTAACCGCACCCTTTGTGTTGCCTACCAACTAACCGTTGGTAGGTGACCAGAgattcctaacctaaccactTTTACGGTTAAAGGGTTGTTTCTATCTCCTAAGAGACTTTCTCCCTTCAAAATGAAAGAATACTTTAATTGAATCATAAAAGAAGATACGTCGTTTCGTTTGTCTATTC	1
Coleoptera	Curculionidae	Ips	Ips typographus	GCA_016097725.1			TTAGG	hit	JADDUH010000025.1	1427098	1426891	-	catttttgaatgGACACTTCTCAATCGTGCTTAACTGCACCCTTTGTGTTGCCTACCAACTAACCGTTGGTAGGTGACCAGAgattcctaacctaaccactTTTACGGTTAAAGGGTTGTTTCTATCTCCTAAGAGACTTTCTCCCTTCAAAATGAAAGAATACTTTAATTGAATCATAAAAGAAGATACGTCGTTTTGTTTGCCTATTC	2
Coleoptera	Curculionidae	Kuschelorhynchus	Kuschelorhynchus macadamiae	GCA_030620095.1			n.a.	hit	JAUTXW010005110.1	660374	660567	+	CattgaattattttagaaaccgtaTCCTCTTGTAGGTGCCTGCCTCGCATCCTTCGGGGTGCAGGTAACTACCTAACCTAAGTTACTACCTATGGTTAGGTGAAAGGGTTATTTTGGCTTTTAAGTCTTTTCTCCCTTACAAAGaaaattttgtaatgaattttAGAGATGAGCTTAACAGCGACCGCGTTGTAAG	2
Coleoptera	Curculionidae	Kyklioacalles	Kyklioacalles roboris	GCA_964211925.1	T2T	7/40 TTTGGGTTAG	TTTGGGTTAG	hit	OZ125627.1	17864823	17864615	-	TTTCAACAAATTTCTCTTCTCGGCTATTCGTATCCGAAAGGTGCCTGCTCAGCCTTCCTGGTTCCTGGCCAGGCTGGCGagtaaaactaacccaaactaacgttCATTGGGTGAGTCAAAGGGTTGTTTTGTCAATAGCGACTTTTCTcccttaaaaaagaaaatttaagcTAATCAAAAGGAACTCGTGTTAGGTTAGAACAAGAGAAAA	3
Coleoptera	Curculionidae	Larinus	Larinus minutus	GCA_041228525.2			TTTGGGTTAG	hit	JBGEDJ020000001.1	74586303	74586495	+	AACTGTGGAAATGTAACACGATTTGTATCCTTCTAAGGTGCCTGCTTAGCTCAATGAGCGagtaaaactaacccaaactatcctttAGGGGATTTTTGGACGGAAAGGTTATTTTGACTTGTTTATAAGTCTTTTCTCCttgtaaaagaaaattaaatgcaaattCAATAAGTGCTTCATGTCTTCTTGAGCTTC	2
Coleoptera	Curculionidae	Leiosoma	Leiosoma deflexum	GCA_965260835.1	T2T	14/34 TTTGGGTTAG	TTTGGGTTAG	hit	OZ253196.1	22737687	22737471	-	TAATAAGACACTGCAAAAAGAAATCGTATCCTCTTAAGGTGCCTGCTCAGCCTCTACTTCTCGTAGAGGCGagtaaaactaacccaaactaaccattcAATTGGGTCCAATGAAGGGGTTGTTTTGGCTCTAAGTCTTTTCTCcctataaaagaaaattttcaaataattcaagAAAATCGCGGATGGCGCGACTATTCGCGAATTCGCGTCTTTATTT	2
Coleoptera	Curculionidae	Listronotus	Listronotus bonariensis	GCA_014170235.1			TTCTGGTTAG	hit	JACEGR010004808.1	33906	34095	+	ttttgggtgcgttttatataaatttgtatCCTATTCAGGTGCCTGCTTGCCCACTGTGGAAACACTGATGGGCAagtataactaaccagaactaactggTATGGTCTTAAAAGGGTTATTTTGACATAGTTCTTTTCtcccttaaaaagaaaattttaagtaattgaATATCAAGAATATTACTTCTAGTTG	3
Coleoptera	Curculionidae	Listronotus	Listronotus oregonensis	GCA_019359885.1			n.a.	hit	JAHBCN010000424.1	214605	214398	-	atcttcttgAGTGCTTTACAACTCGTATCCTGTCAAGGTGCCTGCTCACCCCCTGTGGAAACATTGAGGGGTGAGtataactaaccacaactaacgaCGTGGTCTGGTAACTTAAAGGGTTATTTTGACATAGTTCCTTTCtcccttaaaaagaaaatttaaggtaaTCTAAGATTAAGGAACTCGCGTCTAGATATACTccggatattt	3
Coleoptera	Curculionidae	Magdalis	Magdalis cerasi	GCA_965642045.1	T2T	13/38 TTTGG	TTTGG	hit
Coleoptera	Curculionidae	Orchestes	Orchestes rusci	GCA_958502075.1	T2T	11/24 TTTGGGTAG	TTTGGGTTAG	hit	OY293308.1	35041639	35041918	+	gaaaaagggaaaaaaatcatcttgtGTTGACTAGCCTCACACCCGTCACCTAGGAGAGATGTGACCATATAATGGAGAATCACTCTAACGTTGAcgctactaacccaaactaaccttggATTGATGAAAGGTTTCTTTTGGCAGTCTTGCATTTTCTTCCTGTGGTCAATGAGACCACTCGCATTCGTTCACGTCTGCGGTCAAAAGAAAATATATGATgatctaaaaaaatattggcTGGGGTGATGACCAACGTTTGTCGgttgtcaaaatttttaaaaa	3
Coleoptera	Curculionidae	Pachyrhinus	Pachyrhinus lethierryi	GCA_965118235.1	T2T	18/22 TTTGTTCGGG	n.a.	hit	OZ221309.1	42697801	42698008	+	TATTGCCAAATTATCTGCTTTCCAAAACGTGTTCTTTAAGGGCTCCCATCTGCTCTCCAACATTTATGTTGTGAGGTGGGtgttacgaacaaacccgaacttcGGGCTTGCCCGTACTTTTTATAGGGTTTTTTTGGTGACTACCTTTTCTcccttaaaaagaaaattaatcgAACTTCAACAAAAGTTTGTTTACATCTTTGTTAACTA	2
Coleoptera	Curculionidae	Pachyrhynchus	Pachyrhynchus sulphureomaculatus	GCA_019049505.1			n.a.	hit	CM032455.1	56744252	56744039	-	TTTACTCAAATATGTTTTATAGATCGTATCCTTTTGAGGTGCCTACTTTGCCTCCCTGCAGCAATGTTGTGGAGGCAAGtatacctaacctgaactaaccttcatTTTGGGATTTCTAAAGGGTTCTTTTGCAGTCGCTTTTCTCcctcaaaaaagaaaattgttacgAAATATAAACAAGATTCTCGGTATGTCGTCGGCAACAGATGCCAATTT	1
Coleoptera	Curculionidae	Philopedon	Philopedon plagiatum	GCA_963971165.1	T2T	5/20 TTTGGGTTAG	n.d.	hit	OZ020190.1	29283650	29283864	+	ttaaattaaatatgaaCGTTGTAATGTTCGTATCCTTCTAGGTGCCCGTTGGCCTCCCTGCATTTATGTTGTGGTGGCCAATgtatacccaatcaaacccaactggGCTTTGCTTTGGTGTTATCCTATAGGGTCGTTTTGGCATTGTTCTTTTCTccctcaaaaaagaaaaatttgaattaatgaaacaaaattttaacgtGTAGTGTTGCAGATC	13
Coleoptera	Curculionidae	Phyllobius	Phyllobius virideaeris	GCA_965643005.1	T2T	16/22 TTAGG	TTAGG|TTGGGTTAGA|TTAGGTTAGA	hit	OZ285573.1	98278573	98278340	-	gtttaaatcaaattaaagaTGTCTCTTTAACTGAGTCCGCTCTCGGCTCCCGCTAGCTCTGCGGCATTTATGTCGTGGGGCAgtgtatacctaacctaaccttgcCAGGTTCTGGTTCAGGAAATCTGGACTTGTTCCAGTAAAGGGTTGTTTTGGTACTTTTACCTTTTCTCcctcaaaaaagaaaatattatttaaaatgaaagatgaaccggatatattttttgttcgtaATT	1
Coleoptera	Curculionidae	Pissodes	Pissodes strobi	GCA_016904865.1			TTTGGGTTAG	hit	MU188673.1	51688	51894	+	GATGGTTTAACGAACATTGTGTCCTTTTAAGGGGCCTGCTCCGCCCTTTGTGGGAGCTTCCCCGAAGGGCGagtaacactaacccaaactaaccccgtcAGGGGCGATGGGCGAAAGGGTTATTTTGACTTAAAGTCTTTTCTCccttaaaaagaaaatacaagCGAATTAAATATAGAAATACATATATATGTCAGTTATGCAGTTTC	5
Coleoptera	Curculionidae	Platypus	Platypus cylindrus	GCA_949748235.1	T2T	8/16 TTTGG	TTTGG	hit	MU188673.1	51688	51894	+	GATGGTTTAACGAACATTGTGTCCTTTTAAGGGGCCTGCTCCGCCCTTTGTGGGAGCTTCCCCGAAGGGCGagtaacactaacccaaactaaccccgtcAGGGGCGATGGGCGAAAGGGTTATTTTGACTTAAAGTCTTTTCTCccttaaaaagaaaatacaagCGAATTAAATATAGAAATACATATATATGTCAGTTATGCAGTTTC	5
Coleoptera	Curculionidae	Polydrusus	Polydrusus cervinus	GCA_935413205.1	T2T	16/22 TCTGTTCGGG	TCTGTTCGGG	hit	OW284511.1	50941886	50942121	+	ttattcGCGATCAGTATCTAAAGCGTGTCCTTTTAAGGCTCCCATCTACTCTCCAGCATTTATGCTGTGAGGTAGGTGttacgaacagacccgaacatcGGGCTTGCCCGTACCCCAGAGGTTTACCTCTGCAAAGGTTTTTTTTGGCATCGCCCTTTTCTTcctcaaaaagaaaatttaatcgaatttaaacaaaatactaGGGACGGAAATATACTTATGTTATGACTTATTTATA	1
Coleoptera	Curculionidae	Polydrusus	Polydrusus pterygomalis	GCA_963969555.1	T2T	12/22 TTTGTTCGGG	TTTGTTCGGG	hit	OZ018376.1	66849456	66849661	+	AACTTATCAATGTTAAGGCGTGTCCCTTTAGGGCTCCCATCTGCTCTCCAGCATTTATGTTGTGAGGTGGGTgttacgaacaaacccgaacgccGGGCTTGCCCGTACTTTTTTAAAGGGTTTTTTTGGTCCGCCTTTTCTCCCTCCAAAAGAAAATTAatcgaatttaaaaatgttttgccGTTTACTTTACTAGAgattagtgctg	1
Coleoptera	Curculionidae	Polydrusus	Polydrusus tereticollis	GCA_963920685.1	T2T	8/24 TTCAGGTTAG	n.a.	hit	OY987326.1	162607930	162608132	+	TTAATACTAACATCTGTTAACTTGTGTCCTTACGAGGCGCCCGTTGGGGAGATGTAGTTCCCCAAtgaacaactaacctgaactaacaactTTAGGTAGTTTAATTTGAAAGGGTTGTTTTGTACTGTACTTTTCTCCctcaaaaaagaaaatacaatttaattgaaaaataatGTCGAGTTTTGTATATTTTATCTGTCCATTA	5
Coleoptera	Curculionidae	Rhynchophorus	Rhynchophorus ferrugineus	GCA_030347505.1			TTTGG|TTTGGG	hit	JASCQM010000009.1	17873576	17873781	+	TTGAATGCAATTAATAAGGTTATAATCCGTCCTCGCCCTCGAGGTCCCGCTCGCTCTATAAGGGTGGGTGACTACCAAACCAAACTTTTACACCTCTTTTGGAGGAAAAGGGTTCTTTTGGCATTAGTTTCCATTTCTCccttttaaaaaagaaaatatatgaaaactttaaattattaatgagCCCCGATATAGTAAGTCGTTTATG	1
Coleoptera	Curculionidae	Sitona	Sitona lineatus	GCA_964263205.1	T2T	16/24 TCAGTTTAGG	n.a.	hit	OZ181667.1	23804551	23804755	+	aaatttaaagctgCGATTCAATTGTATCCTCTTAAGGTGCCTATTAATCGTCTGCTTGGTCTGTACGATTAATAtagactgacctaaactgacctagtTTTAGGTTGATATAAAAGGGTTGTTTTGGTGTCCATCTTTTCTCcctcaaaaaagaaaataaaaggtAATTAAATACAATTTCTATTTCTACCATATTTCTACCTACAC	9
Coleoptera	Curculionidae	Sitophilus	Sitophilus oryzae	GCA_002938485.1			TTTGG	hit
Coleoptera	Curculionidae	Sitophilus	Sitophilus zeamais	GCA_047936755.1			TTTGG	hit
Coleoptera	Curculionidae	Sternochetus	Sternochetus mangiferae	GCA_051294475.1			TTAGG	hit	JBLDTD010000111.1	12670961	12670782	-	TTTTCTGGGATGAAATGGGGCGCTTTTTTGCGTTCCCGCTTCTCGATTAGCGAGTATACTAACCTGACCGTTCGAAGGAGAGGTTGGTAAAATGGTTTTTTTGCCGTTAGGCTTTTTCTCcattcaaaagaaaatatgaggtaactgaaataaattttgtattttgtctagaatttagattt	2
Coleoptera	Curculionidae	Taphrorychus	Taphrorychus bicolor	GCA_951812265.1	T2T	7/24 TTCAGGTTAG	TTCAGGTTAG	hit	OX638306.1	27625909	27625673	-	AAAGAAATGACATCGAAAATTTTGTGCTTCGGCCCCGCCTAGTTGGGCGTCATAACGACGTCTAGCAGgtgtaactaacctgaactaaccttctCAACACGCTTGTAGACCGCTGGGTGTTCAGGCAAAGGGTTTCTTTTGGCGCAACCGTCTTTTCCTCCCTTTCTAAGGAAAAAACAAAGATAAACGTAAATAAAAGTCTTGCAAACCAATTGTTTCTTTAGTAATAGTAATTTGTT	2
Coleoptera	Curculionidae	Trigonoscuta	Trigonoscuta pilosa	GCA_046128435.1			n.a.	hit	JBJXVV010000010.1	33886702	33886928	+	cttaagaTGAAGTGAAGCGCTTCACAAATCGTATCTTTCCAAGGTGCCCGCTTACCTGCTGCAGCAATGTTGTCAGGGAAgtgtaactaacctgaactaaccgcccTGACCCGGCCCACTGGTTCAGGGATAGATTTTAAAGGGTTCTTTTGATAAATCTTTTCTCCCTCAAAAAAGAAAAGTCAATgtaatttaaacaaattttatttaaaatagtaaataCAAGTAC	3
Coleoptera	Curculionidae	Xyleborus	Xyleborus affinis	GCA_046766355.1			TTCAGGTTAG	hit	JBKIBS010000006.1	2012166	2012377	+	ATAAGAAGAATTATTCACTTACTTTCGACCTCGGTCCCATCTAGCTATTGGGGGCTTTACCCTGGTAGCAGGTGcagctaacctgaactaacctttcGTTAGCCTTCGGGTTTTAAAGGGTTTCTTTGGCAGATTTGTCTTTCCTCCCTTTTCTAAGGAAACAAAATCGAATCAAATTTAAGCTTTTTGCATTCTTCAAAAGGGTTATTGTAAT	1
Coleoptera	Curculionidae	Xyleborus	Xyleborus bispinatus	GCA_049176215.1			TTCAGGTTAG	hit	JBMBXN010000006.1	2043456	2043668	+	ATAAGAAGAATTATTCAGTTACTTTCGACCTCGGTCCCATCTAGCTATTGGGGGCTTTACCCTGGTAGCAGGTgcagctaacctgaactaacctttcGTTAGCCTTCGGGTTTTAAAGGGTTTCTTTGGCAGATTTGTCTTTCCTCCCTTTTCTAAGGAAACAAGATCGAATcaaatataagttttttacATTCTTCAAAGGGTCGTTATTATAA	1
Coleoptera	Curculionidae	Xyleborus	Xyleborus glabratus	GCA_049176235.1			TTCAGGTTAG	hit	JBMBXO010039203.1	41719	41918	+	ATATATTCAGCTACCTTTGACCTGGTCCCGTCTCGCTATTGGGGGTTATACCCTGGTAGCAGGTgtcactaacctgaactaacccccCGTTAGCCTTCGGGTTTGAAAGGGTTTTTTTAGCAGATGTGTCTTTTCTcccttaaaaaagaaaacgagaTCGAATGAAAATTAAGCTTTTGTAATTTAGCAAGTGTCGTGTGAA	1
Coleoptera	Dascillidae	Dascillus	Dascillus cervinus	GCA_949768715.1	T2T	1/18 TTAGG	TTAGG	hit	OX458317.1	18160435	18160261	-	TTTTGCAAAACATGAGTGTTCTCGGGCACCTCCCGGGAACCACTCCGTTGCGAGTCATTAACCTAACCTTAAAGACCGTATGAGTTTTTTTTGGAACATCGTTCCTTTTCCTCTCCAaaggaaaatcaaaattttttggcTAATCAAAAAATAGTTTGCAACCAATCCCTAGATATT	3
Coleoptera	Dermestidae	Megatoma	Megatoma undata	GCA_965643495.1	T2T	10/18 137bp_satellite ATATAATAAGTAGGGATTTGAGCAACTTTTTTTTTCAACATTGAAAACACAAAAATGCTCATATCTCCTAAACCGTGAGAGCTAGATCATTTCTGTAAGCTGCGTTGAAATCAGCAAAAAATTAGCTTTAATTTGGT	TTAGG	hit	OZ285970.1	13966140	13965959	-	CTGAGTGGAACATGAACATTCGAGTTCTGTGCATATCGCAGGCTCCACGCCTAATTGTCGTATACTAACCTGACCGTTAGCATTTCATCAAAGGGTTTCTTTTGGCATAGCGGCCTTTTCTGTCCCTTCAAACAAGAAAATAatggtaataaaacaaaactttcttCACCATGATTACGGTAAC	1
Coleoptera	Dytiscidae	Liopterus	Liopterus haemorrhoidalis	GCA_963971575.1	T2T	14/32 TTAGG	TTAGG	hit
Coleoptera	Elateridae	Actenicerus	Actenicerus siaelandicus	GCA_964234755.1	T2T	2/20 TTAGG	TTAGG	hit	OZ174147.1	53857171	53857321	+	CATGTTCGACTGTATTCGTGCATCCACTTCTCGAGTTCATGTTAGTACCTCGGGGAGTGTTTCTAACCTAACTAACATTCTTCCTTTTGGAAGTGAAGGGTTTGTTTTGGCACGCCGTGTCTTTTCTTCGcagaatgaaaataaaatttttag	2
Coleoptera	Elateridae	Agriotes	Agriotes lineatus	GCA_940337035.1			TTAGG	hit	CALNHX010001850.1	90169	90383	+	TTTAAAGAGGGTTCCAGCCCTTTCTCACTATGTCCAAGCACGCTTGGATATCCATCTCATTAGACGTGGGGTGTTTCTAACCTAACTGACATACTTTTACAGAAGTGCCAAGTTTGTTTTGGTACGCGCCGTACCTTTTCTTCGCTTTTGACGAACGAAAATCAAATTTTAAGCTGAAGTGAAGGAAAGGGGTCTTGTTAattgaaaacgtatgtaa	3
Coleoptera	Elateridae	Agriotes	Agriotes mancus	GCA_041228495.2			TTAGG	hit	JBGEDG020000001.1	742082089	742081875	-	TTTAAAAAGGGTTCCAGCCCTTTCTCGCCATGTCCAAGCACGCTTGGGTATCCATCTCATTAGACGTGGGGTGCTTCTAACCTAACTGACATACTTTTACAGAAGTGACAAGTTTGTTTTGGTACGCGCCGTACCTTTTCTTCGCTTTTGACGAACGAAAatcaaattttaagctgaagtgAAGGAAAGGGGTTTTATAAATTCGAAACGTATGTAA	2
Coleoptera	Elateridae	Agriotes	Agriotes obscurus	GCA_040955315.2			TTAGG	hit	JBEBYV020000014.1	21304220	21304002	-	TTTAAAGAGGGTTCCAGCCCCTTTTTCGTCATATCCAAGCACGCTTGAATATCCATCTCATTAAACATGGGGTGCTTCTAACCTAACTGACATACTTTTAAGGAAGTGGCAAGTTTGTTTTGGTACGCCTCGTACCTTTTCTTCGCTTTTGACGaatgaaaatcaaattttaagcAGAAGTGAAGAAAATGCAAAGGCGACTGTATCTCTCATAATTTCAC	1
Coleoptera	Elateridae	Agriotes	Agriotes pubescens	GCA_044115395.2			TTAGG	hit	JBINIZ020000239.1	553953	553739	-	TTTAAAGAGGGTTCCAGCCCTTTCTCGCCATGTCCAAGCACGCTTGGATGTCCATCCCATTAGACGTGGGGTGCTTCTAACCTAACTGTCATACTTCTACAGAAGTGACCGGTTTGTTTTGGTACGCGCCGTGCCTTTTCTTCGCCTTTGACGAacgaaaatcaaatttttaacgCAAGTTAAGAAAAGGGGTTTTGTCAATTGAAAACGTTCATGG	1
Coleoptera	Elateridae	Agriotes	Agriotes sputator	GCA_044115325.1			TTAGG	hit	JBINJN010000075.1	14512164	14512368	+	TTTAAAGAGGGTTCCAGCCCTTTCTCCCCATGCCCAAGCACGCTTAGGCATCCATCTCATAAAACATGGGGTGCTTCTAACCTAACTGACATACTTCTACAGAAGTTGGAGGTTTGTTTTGGTACATAACGTATCTTTTCTTCGCCTATGAACGAAAATCACTTTTAAGTAAAAGGAAGGGgtcttgttaattaataatgtaGCATG	1
Coleoptera	Elateridae	Agrypnus	Agrypnus murinus	GCA_929113105.1	T2T	8/18 TTAGG	TTAGG	hit	OV816026.1	176205645	176205866	+	ATAAGCGGAACAGGCAGAAGAACCGTTATGTTCGAACTCATTCGAACATCCACCTTTCGTACATAAATGTATAGGGGTGTTGCTAACCTAACCGTAAAAACACTTCTTTAAGGAGTGAATGGGTTTGTTTTGGTACGACGTACCTTTTCTTTGCTCGTTTgagaatgaaaataaaattttaatcttttaaacTTAAACAATTTTCCCAGTATTTCTTAATGTTG	2
Coleoptera	Elateridae	Alaus	Alaus oculatus	GCA_009852465.2			TTAGG	no hit
Coleoptera	Elateridae	Ampedus	Ampedus sanguinolentus	GCA_964234815.1	T2T	6/20 TTAGG	TTAGG	hit	OZ174266.1	131260190	131260393	+	TTATAAGCAACAGTCTTAGCATGTTGTGTCATGTTCAAGCGTACTTGAGCATCCACCTTTATGGTAAAACATGGAGGTGCATCTAACCTAACCTAAGGTCTTTTATGGTTTGTTTTGGCGCGCCGCGTCTTTTCTTCACCTGTTGTGaatgaaaataaacttttaatttaattaacacagCAGTGTAGGGCGAAAAAGTATGTTTC	2
Coleoptera	Elateridae	Ctenicera	Ctenicera cuprea	GCA_958336395.1	T2T	7/24 TTAGG	TTAGG	hit	OY284486.1	25634486	25634678	+	CATGTTCGAACTTATGCGGGCATCCACCTCTTGTGTTTACACGTAGTTTACTCATCGTTTACACGTGGTATGCACGGGGGGTGTTTCTAACCTAACTAACATACTTCCTTATGGAAGTGATGGGTTTGTTTTGGCACGTCGTGTCTTTTCTTCACTCGTTTGTAgaacgaaaattaaattttactttaattaaac	1
Coleoptera	Elateridae	Dalopius	Dalopius marginatus	GCA_965112895.1	T2T	1/20 TTAGG	TTAGG	hit	OZ219175.1	3631880	3631672	-	TATAACAGGATTTGCGTGTTCTCAACAGTATGACTAGGCTTACTTGGTCATCCACCCCTTCTTGGGGTGCTCCTAACCTGATCTACATACTTCCACGGAAGCTTAGGCTTGTTTTGGTGCGCCGCACCTTTTCTTCACCTACGATgaacgaaaataaaattttaaatgaagcgAATGAGAGGgaggtttaataaaataaagacgtaggttc	1
Coleoptera	Elateridae	Denticollis	Denticollis linearis	GCA_964205235.1	T2T	10/20 TTAGG	TTAGG	hit	OZ123669.1	38941340	38941109	-	AAAAGGGCCGTGGTCAAGCATCTTCATCATGTTCGAACTTATTTGAGCATCCATCCTTcgtattaatttataaaatatattttaatgctTTGGGTGTTCCTAACCTAACAGGAATACGTCCCTTTGGGGCTTATGGGTTTGTTTTGGCACGATTGTCTTTTCTTCGCTCGTTGAgaatgaaaatcaaatttttatttcaatttaaatataattttgcagTAGTTACACTAGACG	1
Coleoptera	Elateridae	Hemicrepidius	Hemicrepidius hirtus	GCA_963082805.1	T2T	3/20 TTAGG	TTAGG	hit	OY720160.1	13656734	13656951	+	TATTAAAGAAAACCTAGTAGAACACTGGACATGTTCGAACGCATTTGAACATCCGTCTTTCGGTTAAACGAGAGATGTTTCTAACCTAACATACATACTTCTCTTTGGAGTTTATGGGTTTGTTTTGGCACGCGTGTCTTTTCTTCACTCGCTTGAGAacgaaaatcaaatttttatccgaagttaaaaatataaattcgcGTATCCGCGAAACTTACAC	1
Coleoptera	Elateridae	Ignelater	Ignelater luminosus	GCA_011009095.1			TTAGG	hit	VTPC01007835.1	45322	45547	+	ATATAAGCGAACGAATTCCTCGAATTCTCTATGTTCGGACTCATTCGAACATCCACCCTTCTTGCTTTGATGCATGGGGGTGATTCTAACCTAACCGTAACATACTTCTTAAAGGAGTAAATATAGGTTTGTTTTGGTACGCTGTACCTTTTCTTTTCACCTGTTTGTGaacgaaaatgaaattttaattgaatttaaaacaaaatctttgatcATTATAGGATTGTT	1
Coleoptera	Elateridae	Limonius	Limonius californicus	GCA_014611495.1			TTAGG	hit	JABXWE010078405.1	5294	5522	+	TATAAAAGAAGATCAACGGATGGGAAAATGTATGTTCGAACGTATTCGAGCATCCACCTTTTGTCTTCTGACAGGGGTGtttctaacctaacttataTCCTTCTTCGTGAAGTGTTTGGGGTTGTTTTGGCACGGTTGTGCCTTTTCTTCGACTTTATTgaatgaaaatcaaaattttatttaaaattaaacatgcaGAAGGGGATGTCCCTGCATTAAAGATGTCCTATT	1
Coleoptera	Elateridae	Limonius	Limonius poneli	GCA_965119595.1	T2T	n.d.	n.a.	hit	OZ221929.1	49045471	49045679	+	AAAGAAACTAGGCGAATAGTAAACGTATGTTCGAACTTATTCGAGCATCCACCCTTCGGTCTGGCCGGGGGTGTTCCTAACCTAACTTACATCCTTCTTCTGGAAGCGGGGTTGTTTTGGCACGCCGTGTCTTTTCTTCGACCGCTTGGAATGAAAATCAAATCtttaagtaatttaataaaatgctgTACGCAACAATAGATGCGCCTTT	1
Coleoptera	Elateridae	Melanotus	Melanotus villosus	GCA_963082815.1	T2T	5/20 ATGATGG	TTAGG	hit	OY720426.1	18511585	18511405	-	GACGTTGGCATCGGTCTAGCATTTTGTATTCGAGCTGACTTGAATACCCGCCTCGGAATAATTTCGTGGTGCTTCTAACCTAACCTTACAACCTTGGGCTTGTTTTGGCACGCCGTGCCTTTTCTTCGCTGTTCGaatgaaaatcaaattttaattcaaattacaaaataactatGCTTTTGC	2
Coleoptera	Elateridae	Sinelater	Sinelater perroti	GCA_036346155.1			TTAGG	hit	JARFIY010000369.1	638487	638699	+	AGTTCTATAAATAGAATCGGTCTTTATGTTTGAACTTATTCAGACATCCACTTTGTGCGCATTCGCGTTTAAAGTGTCTCTAACCTAACCTTTTTACTTCAATTCTTTGAAGTGATGAGTTTGTTTTGGTACGCCGTACCTTTTCTTCGCTCGCttgagaaagaaaataaatttttatataaacttaaagCGTTAATAAGTCGTATCGTAACATC	1
Coleoptera	Elateridae	Sinopyrophorus	Sinopyrophorus schimmeli	GCA_036325965.1			n.d.	no hit
Coleoptera	Elmidae	Elmis	Elmis aenea	GCA_947652605.1	T2T	1/18 TTAGG	TTAGG	hit	OX393577.1	46629283	46629044	-	CTAAAACAAACGGGTGGCTTACTGTTGCTTGTAATGCTGCTTAGGCCCATGTTGTCCATTCAGGTCGCGGTGAATTGACCAACATGTGTAACCTAaccttataaaataaaaaatctgctaTTTTAACGTAGGTTTTCAAGAGGGCTGTTTTGGCAATTGGGCCTTTTCTCTCCCTTAAGaggttgaaaataaaatttttaaatcaaacacaaatttttatcTTATAGGAAAAATATCACCAA	2
Coleoptera	Endomychidae	Endomychus	Endomychus coccineus	GCA_958510875.1	T2T	6/12 TTAGG	TTAGG	hit	OY294070.1	42072624	42072841	+	GGCTCCTTAACGCTTTGTTCTTAGTGTCGTAAAAATCCCACCGTTACGAACATGCCCGTCATAGCAGTAATGCTTTGATGGCCATTTGCTAACCTAACCTTTTCCATATGGGTTTCTTTTGGCATAGTGTCCATTTCTTGTCCCTAACAATGAAAATGATATAATCCAAACAAAAGTTAGTTAAGAGAAGAACGAGTTCAAATATCTACAACGCAATAAA	1
Coleoptera	Erirhinidae	Grypus	Grypus equiseti	GCA_964656865.1	T2T	11/24 TTTGG	TTTGG	hit	OZ210585.1	32187797	32188003	+	ataaaattaaattttaaatcttgaatCCATGAATGGACGTGCTTTCGTAGGCACCTGCCCAGTCCACTAGCATCAGTTAGTTGGACGggtataaccaaaccaaacttatttTGCTGGTTTTCCAGAAAGGGTTGTTTTGGCAGAAGCCCATTTCTCCCtccaaaagaaaatataatttaataaaaattaagaagcAAGAACCCATAAAC	1
Coleoptera	Eucnemidae	Microrhagus	Microrhagus pygmaeus	GCA_965643785.1	T2T	13/22 TTAGG	TTAGG	hit
Coleoptera	Geotrupidae	Geotrupes	Geotrupes spiniger	GCA_959613385.1	T2T	12/24 TTGGG	TTGGG	hit
Coleoptera	Geotrupidae	Lethrus	Lethrus apterus	GCA_018397195.1			TTGGG	hit
Coleoptera	Histeridae	Hololepta	Hololepta plana	GCA_963695495.1	T2T	14/24 TTAGG	TTAGG	hit
Coleoptera	Hydrochidae	Hydrochus	Hydrochus callosus	GCA_033557855.1			n.a.	no hit	JAUIMY010000006.1	88161	88372	+	TTCCAATTTATTCGGATGTGCAATTGTTCCCGAGCTTACTCGGGAACCATTCACTGGCAACAGTGAATCTGTAACCTAACCACAAACACCTTATCCTCATGACGAGTTTTACTCGTAATATCACGGGGGTACAAGGGAGTcttaattgttttcctcccaaaaaaggaaacctttttcttgaattttaaaaattatgaattgCGTGTTGTTTGCT	1
Coleoptera	Hydrophilidae	Enochrus	Enochrus cinctus	GCA_033557785.1			n.a.	hit
Coleoptera	Hydrophilidae	Helochares	Helochares maculicollis	GCA_033557835.1			n.a.	no hit	JAWQRO010000432.1	12815	12615	-	AGGAGTGTTATCTACAGTAAATTGTAGTAGGGGTTGTCCTTACTGCCACCTGGAAATGGTGTCTGACCTGACCTGTTATTAGTCATTAGTGACAGCATGGGGTTCTTTTCCCGTTTGGGTTTTCTCCCCCACCACCcaaaagcaaaattaattactaatttaaacaaaattacttgactatttaaaattaacaatattttgta	1
Coleoptera	Hydrophilidae	Quadriops	Quadriops clusia	GCA_033557875.1			n.a.	hit
Coleoptera	Hydrophilidae	Sperchopsis	Sperchopsis tessellata	GCA_033557685.1			n.a.	no hit
Coleoptera	Chrysomelidae	Agelastica	Agelastica alni	GCA_950111635.2	T2T	14/24 TTAGG	TTAGG	hit	OX467713.1	33144227	33144420	+	ACGAGATCAATTTCGGACGTCTGCTAACCACGGGGGCCCTTAAGAGATCTTGGTGCGCAgagatacctaacctaacaataGCTTTGCTATGTTTTAATTAGGGGTATGTTTTGGCATCGTGTCCGTTTCTCcccataaaaaaagaaaagattgAATCTAAACATAATTAAGTATGCAAAatgcaattttattaatt	1
Coleoptera	Chrysomelidae	Altica	Altica lythri	GCA_964028335.1	T2T	6/24 TTAGG	TTAGG	hit	OZ034809.1	32260140	32260321	+	ATAGACAATATCACAATTCTTAGTTGTCTTGGAAACGAGACCCCTCCTTCCATGATTAATTTCATGGTTGGTGGAAAAAACCTAACCTAATACTCTTGAGGGGTTTATCCCTTTGTGTCTCCCCACAAAAAAAGACACAAGtttaattcaaataaaacaTAATTCTTAATTTTGTTATGTTATC	1
Coleoptera	Chrysomelidae	Aulacophora	Aulacophora lewisii	GCA_051251045.1			TTAGG	hit	CM119240.1	43190111	43190304	+	AAGTATGCAATTGTGTTAACGGGTGAATTATAACATCATTTGTTAACATAGTTGTTTTGTAGGGTAACCTAACCTAACTGCACAATTTTACGTGTCAAGTGGATGGGGTTGTTTCGGCATTGTGTCCTTTTCTCCCctgaaaaaaagaaacaatacaatgtaaacataattatttttaagaCTCAAACGCGTGTAA	1
Coleoptera	Chrysomelidae	Brontispa	Brontispa longissima	GCA_040580785.1			TTAGG	hit	CM080940.1	29423238	29423435	+	atctaATATATGTCAAGTTGGCCATTGTCTTCTCGACAGGTCCCTCCCATGTATGAAAGTACATGGGGAGATAACCTAACCTCCAGTAGATTAAGATAGGGTTTTTTGAGCACTGTCCTCTTTCTCCCtccaaaagaaataaaataaatcaaaacaaaaacattgaaCACAGAACattggtatataattttttattttaa	1
Coleoptera	Chrysomelidae	Bruchidius	Bruchidius siliquastri	GCA_949316355.1	T2T	15/22 TTAGG	TTAGG	hit	OX438535.1	25301630	25301854	+	GGTCGATTCACTTATAGGACAGAAGTGTCTACTAATTTGGTAGACCCAAGCATTCCCATACAATTCCCAATTGTATGCTTGCCACCTAACCTAAACTTTACCGAGCACCGTATCTTTATGATACGCGGCACGGGCTCAGGAGTTCTTTGGCCGATCGGTTTCATTCTCTccttaaaaaaagtaaaatccaATGAAACACAACATAGTAACATTTAACGTGTATTCGT	1
Coleoptera	Chrysomelidae	Bruchidius	Bruchidius varius	GCA_964204745.1	T2T	14/20 CCAACC(C)AA(A)	n.d.	hit	OZ123450.1	27029864	27029664	-	GTGACTGTAGCACCAAACATCAGTGTCTCACGACCCTATCGCACTCCATTCATATATACTTGCGATAGTAACCAACCCAATCGAACTTAGTAACAattttgttacttcccacaggAGTTGTTCGGCGTTGAGCCATTCTCttctttaaaaaaagaaaaatgtaatCAAAACACAAAGGATTTTATTAGTAAAACTAGTAGCGG	3
Coleoptera	Chrysomelidae	Bruchidius	Bruchidius villosus	GCA_965643515.1	T2T	14/20 TTAGG	TTAGG	hit	OZ286004.1	25225309	25225105	-	GTCACTGTAACATTACTCTTCGTTGTCCTAGGACCCTGTCACTAACCCACCATATATATCTGTGACAGTACCTAACCTAATGTTGTAGCATTTTTGCTACACATTATTAGGAGTTCTTCGGCGTTTAGCCATTCTCtccttaaaaaaagaaaaatgtaatcAAAACACAATGAGTAGACGCAGGTCCAGCGCTGGGGATCTGCATTA	2
Coleoptera	Chrysomelidae	Calligrapha	Calligrapha alni	GCA_046129895.1			n.a.	hit	JBHEQG010008935.1	33482	33282	-	ATATTTTATACTTCAAAAGGACTACAGTGAGAATCATTATATGTCCGCGCTTCACTGAAGATGTTTGACCCTCTGCACAAGAGTGCAGGGCTCTAACCTAACCTATTTAGGCTTAATAGGGTTATTTCGGCATTGCGCTGTTTCTCCCtctaaaaagaaaaaatcgaaTTAATCACAATGGTAAAAAGAAAAAGTCGAAGCTT	1
Coleoptera	Chrysomelidae	Callosobruchus	Callosobruchus maculatus	GCA_040182625.1			TTAGG	hit	CM079348.1	298549	298372	-	GTTACTCCAGGCAGTATTCTCAAATTGTCTTCGGACCCTATCATTTATGATAGCATTCAACCTAACCCATAGCATTAATTTGCTATTGCTCAGGAGTTCTTCGCCGTTTAGGCATTGTCtccttaaaaaaacaaatatgtaataaaaacACAAGTAGTTAGAAATATTAGATATATTAGA	9
Coleoptera	Chrysomelidae	Crepidodera	Crepidodera aurea	GCA_949320105.2	T2T	11/20 TCAGG	TCAGG	hit	OX439472.1	22861868	22862058	+	ATATGACTGAGTCGATAGTTTCTTCGCTTGGACCATCGCTTATCGGGCGTTTGATGGAAGCCCCCCGTTTTGGGGATTTGACCTGACGGTCTATAAAACTGATAGGTTTTTTTTGGCATTGTGTCCTTTTCTTCCttcaaaagaaaaaagataatcaaaacataatttttctatttactGCTACTTTGTAGAT	5
Coleoptera	Chrysomelidae	Crepidodera	Crepidodera fulvicornis	GCA_965615805.1	T2T	9/18 TCAGG	TCAGG	hit	OZ277758.1	67693411	67693238	-	AGTAAGTTTGCTTGTACCATTCTGCTAACGGCCGTTTGATGGAAGCCCCCCATTCCGATGGGGATTTGACCTGACCATCTACAGGTTTTATAGGTTTTTTTTGGCATGGTGTCCTTTTCTTCcttcaaaagaaaaaagataatcaaaacataatttttctatttctatGCTATGAA	1
Coleoptera	Chrysomelidae	Crioceris	Crioceris asparagi	GCA_958507055.1	T2T	10/18 TTAGG	TTAGG	hit	OY293831.1	34248270	34248479	+	GTCAgatgaaattcaaataatttttgtctgtactTTCTCAGTGAAAACCGAGCGAGGGGGACCCTTAAGATCTCGACACTTCTGTGTAGAGTTCTTGAGCCACTAACCTAACCGTACACTTTCATAGGGTTTTTTTGGCGTTATGCCATTTCTCCCTTTCAAAGAAACAATcgaatcgaaaaaaaatatttctatattatacCTCGTATGTG	2
Coleoptera	Chrysomelidae	Cryptocephalus	Cryptocephalus moraei	GCA_946251905.1	T2T	6/30 TTAGG	TTAGG	hit	OX276454.1	21819906	21819683	-	aaaaattcgaCGGTCAAGAACCCTAGTGTTCACTGGGCTTAGTCCCCTCTCCGGAGGTAACAACCTAACCTGCAAGGGCTTCCCTCTCGGGGGTTAAGTCGCATTTTAAGTGGCCACAGCTGCTTGAAATAAAGGGGTTCTTTGGCATAGCGTCCTTTCTCCCCTAAAAAGAAATACCATTAACAAATCCAAACATAAATTACTAAAGTACTTTGTACTTTTATAT	1
Coleoptera	Chrysomelidae	Cryptocephalus	Cryptocephalus primarius	GCA_963576515.1	T2T	4/42 TTAGG	TTAGG	hit	OY754941.1	8879758	8879545	-	TCGTGAACTACCTGTTTACAGGCGGTTCTCCGGCTATTCCCCTTATCCCTCATCACGAGGGGTATGgtataacctaacctaacgtgGCTTCTCTTCGGAGTTAAAGCACGCACTATATCGGGTTTCTTTGGCATTGCGTCCTTTCTTTTCCCTTATTAAAGAAATCCAAAATTAATCCATACAAAAACAACGATCTCTCTCTTACCACAGAGATGT	1
Coleoptera	Chrysomelidae	Diabrotica	Diabrotica balteata	GCA_918026665.1			TTAGG	hit	OU898278.1	124349923	124350176	+	CAATTTCCAAAAACTAGTAATTGTCTGTACCTTCTTGAGTTTCCGAACTTGAGAAAGGGCTGACCCCCTGAATAACTCGTTTACATTTCTGTAAACAGTGTATTGTAAGCGAGTTCGGGGAAACCTAACCTAACACCGCCTTTGTGCTTATTGATGGGGTTGTTTTGGCATCGTGCTATTTTCTCCCCaaatcaaaagaaaatatattaaataatataaataaaaagtttgtTTTATATGCAACAATTACAACGGT	1
Coleoptera	Chrysomelidae	Diabrotica	Diabrotica undecimpunctata	GCA_040954645.1			n.a.	hit	CM082566.1	124178700	124178945	+	ATTTACAAAAACGAATAATTGTCTGTACCTTCTTGAGTTTCCGAACTTGAGAAAGGGCTGACCCCCTGAATAACTCGTTTATATTTCTGTAAACAGTGTATTGTAAACGAGTTCGGGGAAACCTAACCTAACGCCGCACTTTGTGCTTATTGATGGGGTTGTTTTGGCATCGTGCAACTTTCTCcccaaattaaaagaaaatattatattaagtaatataaattatcttTTATGTATGCAGCAATTAT	1
Coleoptera	Chrysomelidae	Diabrotica	Diabrotica virgifera virgifera	GCA_917563875.1			n.d.	hit	OU830624.1	162381594	162381826	+	GAACGAACAACATTTTGTTCGGTTCTGCTTCTGCTTCGGCTTAAGGCGGACTGACCCCCCGATACTCGTCTATCGTGCCACCATGTATTGACGTCGAGTGAGGGGAAACCTAACCTAAAATCGCCTTTGTGCTTATTGATGGGGTTGTTTTGGCATCGCGCCTTTTTCTCCccgaaacaaaagaaaataaagtaatccaaacataatagttatttttctacgaccgtttaataac	2
Coleoptera	Chrysomelidae	Diorhabda	Diorhabda carinata	GCA_029229535.1			TTAGG	hit	CM055261.1	15975641	15975881	+	ttataattaatgtCAAAGCCTACGTATTTCATACGTATGGAATGACCCCCACAATGTCCGCAATGAGCCTCATAAAAGGCGGAAATTATAATGGACAAAAAGGGAATCCTAACCAAACCAAGCATTTTTAATAATGCTTATTTAATGGGTTATTTTGGCGTTGCGTCCTTTTCTTTCCCttaaaagaaaatacaataaacatcgaaatacaaaatatacctGTATAGTAAAAgagactttttt	1
Coleoptera	Chrysomelidae	Diorhabda	Diorhabda carinulata	GCA_026250575.1			TTAGG	hit	CM047961.1	3641226	3640988	-	ttaaattcaatgtCAATGCCTTCGTATTTCATACGTATGGAATGACCCCCACAATGTCCGCAATGAGCCTCATAAAAGGCGGAAATTATAATGGTCATAAAAGGGAATCCTAACCAAACCAAGCATTTTTAATAATGCTTATTTAATGGGTTGTTTTGGCGTTGCGTCCTTTTCTTTCCCttaaaagaaaatacaataaacatcgaaatacaaaatattcctGTATACGTAAAAGAGACTT	1
Coleoptera	Chrysomelidae	Diorhabda	Diorhabda elongata	GCA_026230145.1			TTAGG	hit	CM047931.1	4531440	4531202	-	GCAAAATAAATGTCAATGCCTTCGTATTTCATACGTATGGAATGACCCCCACAATGTCCGCAATGAGCCTCATAAAAGGTGGAAATTATAATGGACAAAAAGGGAATCCTAACCAAACCGAGCATTTTTATTAATGCTTATTTAATGGGTTGTTTTGGCGTTGCGTCCTTTTCTTTTCCcttaaaagaaaattcaataaacatcgaaatacaaaatattcctGTATACGTAAAGAGACTTT	1
Coleoptera	Chrysomelidae	Diorhabda	Diorhabda sublineata	GCA_026230105.1			TTAGG	hit	CM047922.1	4451360	4451120	-	TTATAATTAATGTCAAAGCCTTCGTATTTCATACGTATGGAATGACCCCCACAATGTCCGCAATGAGCCTCATAAAAGGCGGAAATTATAATGGACAAAAAGGGAATCCTAACCAAACCAAGCATTTTTATTAATGCTTATTTAATGGGTTGTTTTGGCGTTGCGTCCTTTTCTTTCCCttaaaagaaaatacaataaacaTCGAAGTACAAAATATACCTGTATAGTAAAAgagactttttt	1
Coleoptera	Chrysomelidae	Galeruca	Galeruca laticollis	GCA_963921935.1	T2T	7/24 TTAGG	TTAGG	hit	OY998176.1	64549090	64549315	+	CCATTGTCAACATCTTCGCGATTTCATTGCGAATGGAATGACCCCCTGACGATCCACAGTGAGCCTCAAAAAAGGCGGAAACACGGACATAGGGAATCCTAACCAAACCAAGTACTTTAATTAGTGCTACAATTAAAAGGGTTCTTTTGGAATTGTCACCTTTTCTTTCCCTAAAAGAAAATAAGATAATCTAAACAAAATTCATAATTTTACTACGTACTTGTAATA	6
Coleoptera	Chrysomelidae	Galerucella	Galerucella calmariensis	GCA_910591675.1			TTAGG	hit	CAJUYG010000038.1	101382	101155	-	tttttgttccTGTCTATGTCTTTGTGAATATCTATTTACAAATGATTTGACCCCCTAGAGCTAATATCAGCCAAGAACACGGCATATCTAAGCCAGGGATCCCTAACCAAAACAAAGCAGAAATGCTTATTTGATGGGTTTTTTTGGCATTGCGTCCTTTTCTTCACCCtaaaagaaaataattgaattccAAACACAAAAATTAGTTAAAGTACCTATAGTACGATTTG	1
Coleoptera	Chrysomelidae	Galerucella	Galerucella nymphaeae	GCA_963978555.1	T2T	26/32 TTAGG	TTAGG	hit	OZ021719.1	7025362	7025116	-	AATAAGGAAACAAATAAATGTTTGTTGTTGTCTATGTCTTCGTGAGTATCTATTTACGTACGAATTGACCCCCTAGAGCTGAAATGGGCCACAAACACGGCATATCTAAGCAGGGATACCTAACCAAAACAAAGCAGTAATGCTTTTTCGATGGGTTTTTTTGGCATTGCGTCCTTTTCTTTACCctaaaagaaaataaacgaaTTCCAAACATAAAAATGTGTTGTAATATAGTACAATTTCTGGATG	1
Coleoptera	Chrysomelidae	Galerucella	Galerucella pusilla	GCA_910591695.1			TTAGG	hit	CAJUYI010034463.1	1193	963	-	AACAATTGAATATGTGAACTTGTCTATGTCTTCTGGATATTTTTCTACGAATGAATTGACCCCCTGGAGCTAAATTTAGCCAAGACCACGGCATATTTAAGCCAGGGAAACCTAACCTAAACAAAGCAGCAATGCTTTCTTGATGGGTTTTTTGGCATTGCGTCCTTTTCTTTACCctaaaagaaaataattgaattccAAACATAAAAATGTGATATACCTAGTAAGATTTG	2
Coleoptera	Chrysomelidae	Galerucella	Galerucella tenella	GCA_910591685.1			n.a.	hit	CAJUYH010002643.1	11350	11572	+	TTCTTGTCTATGTCtttgtgaatatttatttacaaatgaatTGACCCCCTAGAGCTAAAATCAGCCAAGAACACGGCATATCTAAGCCAGGGATCCCTAACCAAAACAAAGCAGTAAAATGCTTTTTTGATGGGTTTTTTTGGCATTGCGTCCTTTTCTTCACcctaaaagaaaataatataatttcaaacaaaaaattagtACCTATAGTAAGATTTGTGTATG	1
Coleoptera	Chrysomelidae	Gastrophysa	Gastrophysa polygoni	GCA_963576655.1	T2T	16/24 TTAGG	TTAGG	hit	OY755091.1	15119744	15119536	-	GTCTGAACTACAATGATTCTCGCTTGCGGCTTCATTGGTAGGGTGACCCTCTGACTAGGATACATTTTCACCGTATTTCTGGCCAGTGATCTAACCTAACCTATCATGGTTAAATAGGGTTGTTTAGGCATCGCGCCGTTTCTCCctccaaaagaaaaaaatcaatcgaaaCATAATTGTGCGGggtattgaaaatgaagaatgattAACA	1
Coleoptera	Chrysomelidae	Gastrophysa	Gastrophysa viridula	GCA_965641405.1	T2T	16/30 TTAGG	TTAGG	hit	OZ281960.1	11981385	11981604	+	GTCTGAACTACAATGAGGTTCGCTTGCGGCTTCATTGGCAGGGTGACCCTCTACCTAAAAAATGGTGTTACCACGGTATCACCGGCTTTTGGGCAGAGCTCTAACCTAACCTATTATGGTTAGATAGGGTTGTTTAGGCATCGCGCCGTTTCTCCctgcaaaagaaaaaaatcaatcaaaacataAACGTAGTAGGAGATACTGCAGAGTAACCATGAATTG	2
Coleoptera	Chrysomelidae	Gonioctena	Gonioctena quinquepunctata	GCA_018342105.1			TTAGG	hit	JAFIRS010001445.1	38378	38557	+	GATAGCGTTACACGCTGTCGTAGGGGGTACCTTCTGTTCATGATCTGTATCATGTGCGGGACACTAACCTAACCTATTACGGTCTATTAGGGTTCTTTCGGCATCGCGCCGTTTCTCcttccaaaagaaaaaatcgaataaagTATAATATGAGAAATATTGTATATACtacctatatatat	2
Coleoptera	Chrysomelidae	Hermaeophaga	Hermaeophaga mercurialis	GCA_951812935.1	T2T	9/18 TTAGG	TTAGG	hit	OX638363.1	34381326	34381152	-	TTATGAGGAACGTTACTTTTTTTTATCACTTACCGGTGATCCTCCACCATTATGGTGGAGATTCTAACCTAACCTTTATCTTTTTATGAGGTTGTTTTGGCATAGTGTCCTTTTCTCctctaaaaaagaaaagagataaTGAAAgcataatttttctaaaattattgttgAAGCAAA	1
Coleoptera	Chrysomelidae	Chrysolina	Chrysolina americana	GCA_958502065.1	T2T	14/24 TTAGG	TTAGG	hit	OY293421.1	36381699	36381496	-	CATGATGTTACTTCTATTCAGGAATAATCGATGTCTGTACTTCGGCGGCTTTGGACGTCGTTGGGTGACCCTCTGCACCCGTGCAGTGTTTTAACCTAACCTATAACGGTTTGACTAGGGTTCTTTTGGCATTGCGCCATTTCTCCCTCCAAAAGAAATAATCGAATGTagtgtaaatttttttatagtattattattatttgtaa	1
Coleoptera	Chrysomelidae	Chrysolina	Chrysolina graminis	GCA_964197785.1	T2T	13/24 TTAGG	TTAGG	hit	OZ078256.1	46768551	46768363	-	ATTCGTTTAATTTGTTGTCTGTACTTCGTTTACTTTGGTCGACGTTGGGGGACCCTCTGCACTCATGGGCAGGGCTGTAACCTAACCTATAACGGTTTGGATAGGGTTCTTTTGGCTTTGCGCCATTTCTCCCTTcaaaagaaaaaatccaatgtaatctaAAGAACCTTTAATATTTTTGCTTGTCTTAT	1
Coleoptera	Chrysomelidae	Chrysolina	Chrysolina haemoptera	GCA_958298965.1	T2T	28/40 TTAGG	TTAGG	hit	OY282588.1	25845335	25845154	-	CTTTACGGTGTCTGTACTTCGTTGGCTTACGCCTTCGTTGGGGGACCCTCTGCACTAATGTGCAGAGATTTAACCTAACCTACAAAGGTTCGGATAGGGTTCTTTTGGCATTGCGCCATTTCTCCCTCCAAAAGAAAAGATGAAATAAAGAGTAAGACGTTTGTATTACTGACTATAGAGTAGA	1
Coleoptera	Chrysomelidae	Chrysolina	Chrysolina oricalcia	GCA_944452925.2	T2T	30/40 TTAGG	TTAGG	hit	OX101818.2	24830822	24830654	-	GTTGCCTGTACTTCAATGATTTTGGTCTTTGTTGGGGGGCCCTCTGCACTCATCTGCAGGGATATAACCTAACCTAATTCGGTTTGGTTTGGGTTCTTTTGGCATTACGCCATTTCTCCCatcaaaagaaaaaatcgaatgAAGCGTAAATGATTATTATAGTTGTATCAA	3
Coleoptera	Chrysomelidae	Chrysomela	Chrysomela aeneicollis	GCA_029955515.1			TTAGG	hit	JARUHQ010000016.1	2936696	2936494	-	GTCTGTACCACGGTAATGGATGCTTGCGTTCATTGCTGGCGGGGGGACCCTCTGTACATGATTAACAACTGTACAGGgaactaacctaacctaaactgGTTGCAAAGGGGTTCTTTGGGCATTGTGCCGTTTCTCCcctaaaaaagaaaaaaattaattcaaacATAACGATTTCAATTCCGCTTTACATCTTGCGTACCTTATC	1
Coleoptera	Chrysomelidae	Chrysomela	Chrysomela populi	GCA_965642295.1	T2T	20/34 TTAGG	TTAGG	hit	OZ284527.1	32428409	32428626	+	atatgtataaaatatattcaaatcgtTACCAGCGACGTCTGTACCACAGCGATTTGCTGTGGGGGGACCCTCTGGACTCTGTGACCCGGTCACATTGTTCAGGGAAATAACCTAACCTGTCACGGTTGCAAAGGGGTTCTTTCGGCATTGCGCTGTTTCTCCCTCAAaaagaaaaaatcgaattcaaaCATAATTCATGTCCAGTTAAGTTTATatgttt	1
Coleoptera	Chrysomelidae	Chrysomela	Chrysomela saliceti	GCA_965121785.1	T2T	18/34 TTAGG	TTAGG	hit	OZ222419.1	44571313	44571517	+	GTCTGTACCACAGTCATGGGCGTCCGCGTTCATAGCTGTCGGGGGGACCCCCTGGACTCTGTGGTCTCGGTCACTTTGTACAGGGTAGTAACCTAACCTATTATGGTTGCAAAGGGGTTCTTTCGGCATTGCGCCGTTTCTCCCTTGAAAAAGAACAAATCGAATCCAAACATAATACTTAAACTTAACCACAAAAATTCGTCACAT	1
Coleoptera	Chrysomelidae	Labidomera	Labidomera clivicollis	GCA_051313465.1			TTAGG	hit	JBPGYG010000162.1	384441	384249	-	TttggaagaaaataaattttgtcgTCTCTACGAGTACTACGGTCCTCACAGAGAGACCCTCTGCACAACTGTGCAGGGctctaacctaacctatttAGGTTTAGTGGGGTTCTTTTGGCATTGCGCCATTTCTcccttaaaaagaaaaattcgaATAAAACACAAAGTTTTGTTTTTAGGTAGGTTTATTCCTTC	1
Coleoptera	Chrysomelidae	Leptinotarsa	Leptinotarsa defecta	GCA_015342085.1			TTAGG	hit	WOGO01016104.1	5928	5726	-	ATTAGCATCACTTGGAAAAAGTAGAAATTCGTCCTCTCTATGACGACTGCCGTCTTCACTGAGGGACCCTCTGCGCATCTGTGCAGGgcactaacctaacctattttgGCTCGGTAGGGTTCTTTTGGCATCGCGCCATTTCTCcctcaaaaaagaaaaagtcgAATATAAACAtagagtttttttataaaaatagtgAGGTTTA	1
Coleoptera	Chrysomelidae	Leptinotarsa	Leptinotarsa haldemani	GCA_015342125.1			TTAGG	hit	WOGM01036895.1	1687	1896	+	ATATAATGAACATCATTTGGAGACAGTTTAAATTTCGTCCTCTCTATGAAGACTACCGTCTTCACTGAGGGACCCTCTGCATATTTGTGCAGGgcactaacctaacctatttaGGCTCGGTAGGGTTCTTTTGGCATCGCGCCATTTCTCCCTTTAAAAAGAAAAAGTCGAATATAAACAcagagttttttttataaaaatggttAGGTTTA	1
Coleoptera	Chrysomelidae	Leptinotarsa	Leptinotarsa juncta	GCA_015342185.1			TTAGG	hit	WOGJ01117331.1	30	233	+	ATGAGTATCATTTGGAATAAGTTGAAATTTGTCCTCTCTATAAAGACTGTCATTTTCACTGAGGGACCCTCTGCACATTTGTGCAGGgcactaacctaacctattaaGGCTTGGTAGGGTTCTTTTGGCATCGCGCCATTTCTCCCTTAACAAAGAAAAAGTAGAATATAAACACAgaggttttttcataaaaatactgaGGTTTT	2
Coleoptera	Chrysomelidae	Leptinotarsa	Leptinotarsa lineolata	GCA_015342045.1			TTAGG	hit	WOGR01026203.1	5249	5044	-	ATGAGtatcatttggaaaaagtaGTAATTTGTCTTCTCTATGATGATTACCGTCTTCACTGAGGGACCCTCTGCACACCTGTGCAGGgctctaacctaacctattttGGTTCGCTAGGGTTTTTTTGGCATTGTGCCATTTCTCCCTCTAAAAAGAAAAAGTCGAATATAAACACAAGTGCCCTGTTTTGAGTTTTGATTAGATATTC	1
Coleoptera	Chrysomelidae	Leptinotarsa	Leptinotarsa peninsularis	GCA_015342205.1			TTAGG	hit	WOGI01035106.1	1750	1953	+	ATGAGCATCACTTGGAAAAAGTAGAAATTCGTCCTCTCTATGATGACTGCCGTCTTCACTGAGGGACCCTCTGCACATCTGTGCAGGgcactaacctaacctattttGGCTCGGTAGGGTTCTTTTGGCATCGCGCCATTTCTCccttaaaaaagaaaaagtcgAATTTAAACAcagtttttttctaataaaagtAGTGAGTTTTA	1
Coleoptera	Chrysomelidae	Leptinotarsa	Leptinotarsa rubiginosa	GCA_015342145.1			TTAGG	hit	WOGL01034524.1	1854	1660	-	ATTTGGAGAAAGTTAAAATTCGTCCTCTCTATGAAGACTATTGTCATCACTGAGGGACCCTCTGCACATTTGTGCAGGgcactaacctaacctatttaGGTTCGATAGGGTTCTTTTGGCATCGCGCCATTTCTCccttaaaaaagaaaaagtcgAATATAAACACAgaggtttttttataaaagtagtTAGGTTTA	1
Coleoptera	Chrysomelidae	Leptinotarsa	Leptinotarsa texana	GCA_015342105.1			TTAGG	hit	WOGN01054155.1	3193	3016	-	aaatttgtcCTCTCTATGAAGACTGCTGTCTTCACTGAGGGACCCTCTGCACATTTGTGCAGGgcactaacctaacctatttaGGCTCGGTAGGGTTCTTTTGGCATAGCGCCATTTCTCccttaaaaaagaaaaagtagaatataaacacagaagtttttttataaaaggttTTATCTC	1
Coleoptera	Chrysomelidae	Leptinotarsa	Leptinotarsa tumamoca	GCA_015342025.1			TTAGG	hit	WOGQ01052050.1	1007	1208	+	ATGAGCATCACTTGGAAAAAGTAGAAATTCGTCCTCTCTATGACGACTGCTGTCTTCACTGAGGGACCCTCTGCACATCTGTGCAGGgcactaacctaacctattttGGCTCGGTAGGGTTCTTTTGGCATCGCGCCATTTCTccctaaaaaagaaaaagtcgaatataaacacagtttttttttataaaaataatgaggtTTA	1
Coleoptera	Chrysomelidae	Leptinotarsa	Leptinotarsa undecemlineata	GCA_015342065.1			TTAGG	hit	WOGP01001231.1	11100	10897	-	ATGAGCATCACTTGGAAAAAGTAGAAATTCGTCCTCTCTATGACGACTGCTGTCTTCACTGAGGGACCCTCTGCATATCTGTGCAGGgcactaacctaacctattttGGCTCGGTAGGGTTCTTTTGGCATCGCGTCATTTCTCCCTTTAAAAGAAAAAGTCGAATGTAAACAcagttttttctataaaaatgtgaGTTTATCTTT	1
Coleoptera	Chrysomelidae	Lochmaea	Lochmaea capreae	GCA_949126875.1	T2T	29/34 TTAGG	TTAGG	hit	OX421397.1	7226520	7226743	+	GTTATTGTTGTCTATATCTTCATGAATATTTATTTACGAATGAATGGACCCCCTTAAAGCTTCTGTTTGTCGTAAATACGATACGGCAAACACAAGTTGGGACACCTAACCATTTAAAAGCAGCAGTGCTTATGGATGggtttttttggcattgcgtCCTTTTCTTTACcctaaaagaaaataattgaatccaaacataaatatttgttataagTAGCACGATCTG	1
Coleoptera	Chrysomelidae	Lochmaea	Lochmaea crataegi	GCA_947563755.1	T2T	7/32 TTAGG	TTAGG	hit	OX387426.1	18394128	18393928	-	AATTGAATAATTCACTGTGTCTATGTCTTCGTGAGTATTCTATTCACGAACGAATTGACCCCCTATAGCTAGGGAATCCTAACCTAACAAGCAGTAATGCACTCGATGGTTTTTTTTTGGCATTACGTCCTTTTCTTTTTcctaaaaagaaaatatttaatccCAAACACAAAAACTTGATATAGTGTGATATGTTGTTGATC	1
Coleoptera	Chrysomelidae	Longitarsus	Longitarsus dorsalis	GCA_965178105.1	T2T	2/30 TTAGG	TTAGG	hit	OZ238101.1	16014122	16014299	+	TTTAATTTGGGAATTATTATACATTGCCTTGGACTGTGGCCCCCGTCAATATGACGGGATATAACCTAACCTTTTTTATGACATGGGGTTTTCTTGGCATCGTGTCCTTCTCCCCCCTTAAAGGAGAAAATCGAAGacaaacataattttttgatttcccAAAATTGTAAATTGAAGTAG	4
Coleoptera	Chrysomelidae	Longitarsus	Longitarsus flavicornis	GCA_964258785.1	T2T	1/32 TTAGG	TTAGG	hit	OZ177641.1	87226466	87226650	+	ATTAATTTAAGGATTATTAATTATGTATTGCCTTGGACTGTGGCCCCCGTTAATTTGACGGGATGTAACCTAACATATTTCTTATGACATGGGGTTTTCTTGGCATCGTGTCCTTCTCCCCCTTTAAAGGAGAAAATCGAAgacaaacataatttttttactttcccaaAATTATACATTCCGTGGG	3
Coleoptera	Chrysomelidae	Monolepta	Monolepta hieroglyphica	GCA_045514875.1			TTAGG	hit
Coleoptera	Chrysomelidae	Neocrepidodera	Neocrepidodera transversa	GCA_963243735.1	T2T	5/42 TTAGG	TTAGG	hit	OY725337.1	32813853	32813676	-	GATGGCGTGATTGTCACACAATTTCGCTGGTCGGGGAAGTCCCCGGTTTACCGGGATTCTAACCTAACCAGAAAAGTATATTTGGAGTTGTTTTGGgatttttcccttttctctcATCACAAAAGAAAATTAAGTTAATCCAAACATAAGACTATGgtgactgaaaaaaaattgaattct	26
Coleoptera	Chrysomelidae	Octodonta	Octodonta nipae	GCA_034190945.1			TTAGG	hit	CM067217.1	27105716	27105922	+	AATTGCAAAATTGTAAAAGTTGGCCATGGTCTGTATGCTATATATAAGACAGGACCCTCTCATTGACTGGAATTTTCTGGTACAAAAATGAGGCAATAACCTAACCTATCTTGTTTATAGGGTTTTTTTAGCATAGTGCTATTTCTCCCTtcaaaagaaacaattttaattcaaacatAATCACTATAATCAGTCTCTCCAGTAGTAAA	2
Coleoptera	Chrysomelidae	Ophraella	Ophraella communa	GCA_035357415.1			TTAGG	hit
Coleoptera	Chrysomelidae	Oreina	Oreina elongata	GCA_964006375.1	T2T	12/20 TCAGG	TCAGG	hit	OZ023262.1	183690965	183690790	-	ACCAGcgtaatatttaatattttgtattatcAAATATTTGGTAATCCCCACCATGGTGGGCTCTGACCTGACCTAACTTCTTATAATAGGGTTCTTTTGGCAAAACGTTTTTCTTTCCCTTCACAAAAGAAAAGATGTAATCAaacataaataacttttatattgttTCTTGTCTCGA	3
Coleoptera	Chrysomelidae	Phaedon	Phaedon cochleariae	GCA_918026855.4			TTAGG	hit	OU896710.1	7032278	7032078	-	GTCTGTACCACATTAGAGTACGCTTGCGTCTCGATGTAGGGGTGACCCTCTGAGACTTGTGGCCCTAGGTCACAGTCTCAGAGCACTAACCTGACCTATTATGGTTAAGTAGGGTTGTTTTGGCATTGTGCTATTTCTCCCTCCAAAAGAAAAGAGCTAATGAAAACATAAGTGATTAGTTagtacgtccataggatattctt	4
Coleoptera	Chrysomelidae	Phyllotreta	Phyllotreta cruciferae	GCA_917563865.1			n.a.	hit	OU830606.1	13192086	13191857	-	CttagatgaaaattttgttcaaatcgCTCTTCCACTCGGAGCCCCTCGTATGAGGAATCTACCCTACCCTTTAAGCTCTTCAGTAGAGTAAGGGGAACTTCCGCAAGGAGGTTTCCATTAATGGTTTTTGTTTGCATTTTTGGTGGGTCACTGAACTTGCTTTCTTTTTTCccatataaaaagaaaaatttaatcaaaacataaactttctaattattaatagttttaatac	1
Coleoptera	Chrysomelidae	Phyllotreta	Phyllotreta striolata	GCA_918026865.1			TAGGG	hit
Coleoptera	Chrysomelidae	Plagiodera	Plagiodera versicolora	GCA_037013635.1			TTAGG	hit	CM072981.1	7789649	7789466	-	ATTGTCTGTACCGCAAGACTGACATTTGTTGGTCTTGTTGGGGGGACCCCCTGAACATTGTGTCAGGGATATAACCTAACCTATTATGGCTGTAAAGGGTTGTTTAGGCATTGCGCCGTTTCTCCCTccaaaagaaaaaatctaatcaAAGATTAATAGAGCTTGAATGATCATTTACTATGCTTT	3
Coleoptera	Chrysomelidae	Plateumaris	Plateumaris germari	GCA_050242995.1			n.a.	no hit
Coleoptera	Chrysomelidae	Psylliodes	Psylliodes chrysocephalus	GCA_927349885.1			TTAGG	hit	OV651825.1	27313237	27313455	+	aagatttttactTATTGCCTATACCGTCTATCCTACTTGTAGGTAGGCTGGGTTGGCCCCCCTACCGGATAGAGCCTAGCTCCGACCGGCAGGGGTTTTCTAACCTAACCTGAGTTTTCCACGATAGGGTTTTTTTGGCATCGTGTCCTTTTCTCCCcttcaaaagaaaaaatttaagcCAAACATAAAAATTCGTATTCGTCCATGTGCATTGTGCATAT	3
Coleoptera	Chrysomelidae	Zygogramma	Zygogramma bicolorata	GCA_032362365.1			TTAGG	hit	JAVJAQ010001197.1	240661	240483	-	atttttgtcaactcTTTACGGAGATGTCTGACCCTCTGCATGTATGTGCAGGGCTGTAACCTAACCTTTTTGGGTTTAATAGGGTTCTTTCAGCATTGCGCTGTTTCTCCctcaacaaagaaaaaattgaatgaaatataacgtCATATGCCTCTCTTCCGACGATCTAAAGTATACCAAT	1
Coleoptera	Kateretidae	Brachypterus	Brachypterus glaber	GCA_958510825.1	T2T	n.d.	n.d.	hit	OY294053.1	20686480	20686255	-	ttataaataatttagataTACGGTCGAAAGTTTTTAACAATTCGCCACGAGTAGACCTCGGTCGAAAGGGCTGTGACAGGGCGCCTCACTTGTAGGACGACCCTGGCATTATATCCAAACCAAAATGCATACCAGTGGGGTTGTCTTGGCATTGTGACCTTCTCTCCCTCAAAAAAGAGAATATCTTAATCAAAACATAATGTTTTTTTAGGTAATCCATCTTCTCAA	3
Coleoptera	Lampyridae	Abscondita	Abscondita cerata	GCA_030710515.1			n.a.	hit
Coleoptera	Lampyridae	Aquatica	Aquatica leii	GCA_035610365.1			TTAGG	hit	CM069433.1	164224398	164224594	+	AagcaagaaaagtcaaaaagcgTGTAAGAGCTTGCTTTTGCACCCGTTAAGTATGAACTTAACGATCCCTAACCTAACCTAAACAACTTCATTATGAAGTAATAGTTGTTTTGGCACATGATGCCTTTTCTTTGCttgaaatgaaaattaatttttttatgaaaattaaaacacaatactATATTTCTTCCTTTATGTT	1
Coleoptera	Lampyridae	Lampyris	Lampyris noctiluca	GCA_050947525.1			TTAGG	hit	JBNDYH010000158.1	677273	677077	-	AGGACTTTAACACCAAATGTGTCGAAGCACACTTCGGCAACTATTAGATTAATCTCTAATGATTCTAACCTAACCTACAGTAACTTCTTTAATTAGAAGTTTTCGTTTGTTTTGGTACTAGTTACCCTTTTCTTTccgttaaaagaaaataatataaatataacagaAGCAATAGAATATGTAGACAGTTTACCAGTTG	1
Coleoptera	Lampyridae	Photinus	Photinus pyralis	GCA_008802855.1			TTAGG	hit	VVIM01000002.1	44745014	44745215	+	ATCAACATAATTAGTAAGCGTATTTGTGTCGAGATTTTCTCTACACCCATCAGAGTAAAATCTGATGATTCTAACCTAACCACACTAACTTCTTTAATTAGAagtctttgtttgttttggcACTCGTTGTCTTTTCTTTTTCATAaaacgaaaataacaaaaacgtcaactaatatttatattttataagaggAGTGGAATGGA	1
Coleoptera	Lampyridae	Pyrocoelia	Pyrocoelia pectoralis	GCA_036250285.1			TTAGG	hit	CM070074.1	78315209	78315002	-	TCTCACAGGACTGTTTAGAACAAATGTGTCGAAACACATTTCGGCAACCATTAGAATAATTTCTAATGATTCTAACCTAACCTAAATAACTTCTTTAAGTAGaaattttcgtttgttttgGTACTAGTTGACCTTTTCTTTCcgttaaaagaaaataatataaattcaacaGAAGCAATAGGATAAGTGTTCTAATAAGtacttaattta	1
Coleoptera	Lampyridae	Vesta	Vesta saturnalis	GCA_036346205.1			TTAGG	hit	JARFJB010002505.1	1723724	1723923	+	ATAAGCAAAAGTGCTAATGCCAGTTGTGCCGAGACTTATCTTGGCACCCATCAGACACATCTGATGATACTAACCTAACCTATCGCAAACTTTCTAAGGAAGTTTCTTGGTTGTTTTGGCATTTGCTCCTTTTCTaccatgaaatgaaaataaaatttttaatggtgAAAAACAgagttgttattattatatatttaagggC	1
Coleoptera	Latridiidae	Cartodere	Cartodere bifasciata	GCA_963920755.1	T2T	8/20 TTAGG	TTAGG	hit	OY987197.1	7424640	7424840	+	TATTATTGTAAGAGTAGGATCCGTTGTCTGTCGGCTTTACGTCGGCAGATCCCAGTTTACTGGCATTCTAACCTAACCTTTTGTTAGGCGGTTCGTTTTGGCATTGTCGCCTTTTCTTCCcattaataagaaaaaaatttaatccaaacaaaaacatttatgAGATGGAGCCCTCAGCCCTCTAAAATTAAAGGATTTGTTTC	1
Coleoptera	Leiodidae	Astagobius	Astagobius angustatus	GCA_965278915.1			n.a.	no hit
Coleoptera	Leiodidae	Catops	Catops nigricans	GCA_965642125.1	T2T	3/22 TCAGG	TCAGG	no hit
Coleoptera	Leiodidae	Leptodirus	Leptodirus hochenwartii	GCA_947310635.1	T2T	17/28 TCAGG	TCAGG	no hit
Coleoptera	Lucanidae	Dorcus	Dorcus hopei	GCA_033060865.1			TTGGG	hit	CM065425.1	59083406	59083198	-	TCTTGATGAACTCGTATTTTCTTACCATGCGGCTTACCGTACGGTCCCGCCTGTAGGTATTACAGGCGGTTAACCCAACCCAAAATAAATGATCGTAAGATCTGCAAGTGGTCCTTTTGGTATGAATGCCTTTTCCCCAcgaagaaaaggaaaataaaatttttatataatttaatataatccTATTTTTTTAGATTCCCAACAGTATATA	2
Coleoptera	Lucanidae	Dorcus	Dorcus parallelipipedus	GCA_958336345.1	T2T	10/20 TTGGG	n.d.	hit	OY284475.1	20529690	20529897	+	tcttgacGAACTGCTATTTTCTTACCATGCGGCTTACCGTACGGTCCCGCCTGTAGGTATTACAGGCGGTTAACCCAACCCAAAATAAATGATCGTAAGATCTGCAAGTGGTCCTTTTGGTATGAACGCCTTTTCCCCAcgaagaaaaggaaaataaaatttttatataatttaatattatccctttttttttagtttcccAACAGTATa	2
Coleoptera	Lucanidae	Lucanus	Lucanus miwai	GCA_050437245.1			n.a.	hit	JBKGTV010000008.1	34169666	34169866	+	CAATTTGGAAATTGTACACTATTACTACTGCGGCTTACCGTATAGTCCCGTCTTTGGGTAGATGGTTTACCCAACCCGATGATAGTGTGATCGTAAGGTCCAAAATATATGGTCGTTTTGGTATGAACGCCTTTTCtccaaaaaggaaaataaaatttttatatataatttaaaacgtaattttagaAACATGCTTCTTGAGC	1
Coleoptera	Lucanidae	Odontolabis	Odontolabis cuvera	GCA_049462965.1			TTGGG	hit	CM111973.1	51532084	51531880	-	ttaataaccaCCTTTATGTTCGTATTATTGTTGCCATTGCAGCTTACTGCGTGGTCCTGTTCAGTAATGAGCAGTTTAACCCAACCCAATATGTGTTGGTCGTAAGACTGAAAGTGGTACTTTTGGCAATGAGACCTTTTCCCCAcgataaaggaaaataaaattttatttctaatttaaacacaaatatgtttatatttcgaaagt	1
Coleoptera	Lucanidae	Prosopocoilus	Prosopocoilus inquinatus	GCA_036172665.1			n.d.	hit	CM069876.1	26826683	26826883	+	tttattaaaaccagTTACGACGTGATGTTTCTTATCATGTGACTTATCACATGTTCCCGTCGGGTTGACGGTTTACCCAACCCAATAATTGTGGTCTTTTAGACCAAGTGGTCATTTTGGTATGAATTCCGTTTTCCCCACCgatgaaaaggaaaacaaaatttttatgcaatataagattaaaaaactttttctttagtTCC	1
Coleoptera	Lucanidae	Serrognathus	Serrognathus titanus	GCA_039766575.1			TTGGG	hit	CM077913.1	59246044	59246229	+	TCTTGCAGAACTCGTGTTTTATTACCAATGCGGCTTACCGTATGGTCCCGCCTGTTGGCGGTATACCCAACCCAAAATAAATGGCTCGTGAGATCTGCAAATGGTCGTTTTGGTATACCTTTTCCTcatcaaaaaggaaaataaaatttttatgtaatttaaaaattaaattttttttcttgtatttt	4
Coleoptera	Lycidae	Platerodrilus	Platerodrilus igneus	GCA_036346225.1			TTAGG	hit
Coleoptera	Melandryidae	Orchesia	Orchesia undulata	GCA_965642315.1	T2T	n.d.	n.d.	hit	OZ284513.1	22315918	22315722	-	CTTTAAAGAACTCTGAATTTCATCTGCAAAGATCCATCGAACTCACGATGTATTAGAATATTGTACTAACCTAACCTTCTGTTAAATCGGATGGggttgttttgttgtttttttaaaacggaAACCTTTCTCCCCACAAAAGaaaacagttaatttcaaaataaacacTCTCTGTCTTTTTTACTAATCATCTGACTGA	2
Coleoptera	Meloidae	Epicauta	Epicauta chinensis	GCA_021725515.1			TCAGG	hit	JAEDXX010000017.1	245788	245579	-	ATATATTCAATATTACTTTTGTGCACTCATATTGCGCCCATGTAGTCGGTAGTGTTTACTATCGCCTAGATGCATTGACCTGACCTGAAAGCCAGAATAAACCATCGATGGGGTTCGTTTTGCTAAAGCAGCTTTTTTCTCCCCTTAACAAAAGTAAAAATCTCCatacaaattaaacaaaaattattgcactTTATTCACGCTTAATtaaa	6
Coleoptera	Meloidae	Hycleus	Hycleus cichorii	GCA_013841215.1			TCAGG	hit	JACDRQ010000092.1	167635	167438	-	GTAGATTTCACCTAAAAATGTCGTACGAAACGTACCCATCCAACTAGGGGTGTACTTCTAGTTGGATGCATTGACCTGACCTAAGTTCCACCGATGGGGTTGTTTTGCTGAAAAGTCACGCTTTTCTCCCcacaacaaaagaaaattccaaAGAAATCCAAacgaaattgttcaaattcaattgttccaaagggtgattt	1
Coleoptera	Meloidae	Hycleus	Hycleus marcipoli	GCA_051167335.1			TCAGG	hit	CM118057.1	151478	151289	-	GTAGATTTTACCTAAAAATGTCGTACAAAACGTACCCATCCAACTAGGGGTGTACTTTTAGTTGGATGCATTGACCTGACCTAAGTTCCACCGATGGGGTTGTTTTGCTGAAAAATCACGCTTTTCTCCTcacaacaaaagaaaattccaaagaaattcaaacaaaattcttcaaattcaaGTTGTTCCAAa	1
Coleoptera	Meloidae	Hycleus	Hycleus phaleratus	GCA_013841185.1			TCAGG	hit
Coleoptera	Meloidae	Iselma	Iselma pallidipennis	GCA_037464855.1			n.a.	hit	JAZBHA010000093.1	12540	12739	+	GCATATATAACTGGAAAAGGGCTTGCTAGTTTTGTATTATCAGTCTAGTAGTACCCATCTCTTTAGAGCTTTGTTTCAATTGGGATGGCTTGACCTGACCTATATCAGTTTCAATGGGGTTGTTTTGCAATTGTGCTTTTCTCCcctataaaaagaaaatcaaaaacaaaaataatgaatgcTGCAAGTTGGCTAGCTTTAA	2
Coleoptera	Meloidae	Lydus	Lydus trimaculatus	GCA_037414755.1			n.a.	hit	JAZBGY010000545.1	8749	8940	+	gattgaaaaattccaacgaCATTTCGTGTCAAGGTTTTAGTTAATCGCTGAAATTCTTGGCACCCACCTGGTTCAGGTGCAATGACCTGACCTGAAAAAACCACAATGGGGTTGTTTTGCTATAGCAGCTTTTCTCCtcttaacaaaagaaaaccccagaacaaaattaaatcataaatcCAGAATCGAATTAC	6
Coleoptera	Meloidae	Meloe	Meloe dianella	GCA_028455855.1			n.a.	hit	JAPTHL010000019.1	45721	45531	-	CCCAACATTAATTCTACAACAATTCGTACTAAATTTTTCAGTGCCCGTTTGTTCGGCAGTGTTTACTGTCGATTCAGATGCGATGACCTGACCTGAAACATTCTATTCGATGGGGTTGTTTTGTTATAGGTACTTTTCTCCcgtaacaaaagaaaaaccagaaaaacaattaacagaaAACGGGAGCAACTTA	1
Coleoptera	Meloidae	Mylabris	Mylabris phalerata	GCA_020740385.1			n.a.	hit	JAJEOX010000044.1	7881490	7881679	+	GTAGATTTTACCTAAAAATGTCGTACAAAACGTACCCATCCAACTAGGGGTGTACTTTTAGTTGGATGCATTGACCTGACCTAAGTTCCACCGATGGGGTTGTTTTGCTGAAAAATCACGCTTTTCTCCTcacaacaaaagaaaattccaaagaaattcaaacaaaattcttcaaattcaaGTTGTTCCAAa	1
Coleoptera	Meloidae	Mylabris	Mylabris sibirica	GCA_039776855.1			TCAGG	hit	CM077837.1	13871942	13871747	-	GAATATTATACGATAAAAATTCTTGTATCTGATTTGGTACCCATCTGGTTGGGAGTTTTTCTTAACTTAGATGCATTGACCTGACCTGATCAATTATCAATGGGGTTGTTTTGCTGTAATTACGCTTTTCTCCCcgaaacaaaagaaaatccacaaataattaaacaaaatatttattaataggaAATGTACGATTAC	2
Coleoptera	Meloidae	Mylabris	Mylabris variabilis	GCA_037464815.1			n.a.	hit	JAZBGW010014793.1	1971	2166	+	aatatttgtaCGCTAAAAACTTTTGTACTTGTTTTAGTACCCATCTAGCTGGGAGTTTTCGCTCAGTTTAGATGCATTGACCTGACCTGATCAGTACCAAATGGGGTTGTTTTGCTGTAATTACGTTTTTCTCCCcgaaacaaaagaaaattacacaaataatttaaacaaaaaattttcaattaattttttttgttg	1
Coleoptera	Meloidae	Stenodera	Stenodera caucasica	GCA_037414795.1			n.a.	hit	JAZBGZ010000008.1	187604	187403	-	AAAAAATTTACACGTCTTCAATTGTACTGTTCAAACAGTGCCCATTAGATTTGAAGGTAACTTCAGATCTAGTGTTATGACCTGACCTAAAGTCTTCAAAACGATGGGGTTGTTTCTGACAATGCGCTTTTTCTCCccgaaacaaaagaaaacatcAAACAAACCCAAAAATAAACGAACATCCAGGATATTAGAGACGCTCCT	2
Coleoptera	Meloidae	Zonitis	Zonitis immaculata	GCA_037414775.1			n.a.	hit	JAZBGX010003445.1	5596	5406	-	TCTTGTTGAACTGCATTTCGTTTTCGAACGGTGGTTCCCATTAGCCAGAGGTTTTTAACTTCTGTTCTAATGCAATGACCTGACCTTATTTTTAACAACATGGGGTTGTTTTAGCTATTATCTTTTCTCCCCACGTCAAAAGAAAATCgcaaaatgaataaaaaacaatgccgaaaattatatacgattaaac	1
Coleoptera	Melyridae	Anthocomus	Anthocomus fasciatus	GCA_964258815.1	T2T	15/20 TCAGG	TCAGG	hit	OZ177480.1	30050974	30051168	+	TTATATCAGATATTATGCTCTTATTGACTGTGCTTGGGTCTCCAAACATCCCAAGCACCCTGAGCACCCTTCTCAgcaacctgacctgacttttcaGGTACTTGGAGGTTTTTTGCGATCACCGCCTTTTCCTCCctaataaaaaaagtacataatttaaaaataatacctCCGTGGGGCATGAAAATTTAgatgtt	4
Coleoptera	Melyridae	Malachius	Malachius bipustulatus	GCA_910589415.1	T2T	3/20 TCAGG	TCAGG	hit
Coleoptera	Mycetophagidae	Eulagius	Eulagius filicornis	GCA_965643585.1	T2T	7/20 TCAGG	TCAGG	hit
Coleoptera	Mycetophagidae	Mycetophagus	Mycetophagus piceus	GCA_965642255.1	T2T	9/20 TCAGG	TCAGG	hit
Coleoptera	Nitidulidae	Aethina	Aethina tumida	GCA_024364675.1			TTAGG	hit	CM044481.1	13314282	13314094	-	GATTATGGTACCTggataacaaataaaatttgcctTTTGTCAGAGTCCCAAAAGGCCCATCCTTTGGATGTACCTAACCTAACAATTGTCACTCACGGGTTCGTTTTGGGTCTTCCCCGTTTTCTCCCGTCAAAACaaagaaaactaattattaactaacaGAGATTGCTTCATGTTACGTATGACTGCTG	2
Coleoptera	Nitidulidae	Brassicogethes	Brassicogethes aeneus	GCA_921294245.1			TTGGG	hit	OV121132.1	26665543	26665354	-	CTAAGTATTACTTGAACTTGTTGTCTTCTCGCAAGAGTTGATCCTTCCTGGGTACTTTGTATCCAAGGAAGTCTCCAACCCAACAAATTGGATTTAAATAggttatttcattatttaatgtttctcctatacaaaaaagaaattctaatgttaactaaataaaatttcattacaaaataatgttagCCTCAC	1
Coleoptera	Nitidulidae	Librodor	Librodor japonicus	GCA_046866795.1			TTAGG	hit	CM103690.1	30131862	30131668	-	ATCGAGGATACACcataaaattatctttaaccaGATCCTGCATCCGAGAATTCACGGATTCTCGGGTGCAGAGACTAACCTGACCTTAATATGTAAAACTATACGGGTTCTTTCGGGATTGTTCCCCTTCCTCCCGTGAAAAAAAGGAAGAACCAAGAATTCTTAACTGTATGTGGCAATATTTCGATTCTTTTAAG	4
Coleoptera	Oedemeridae	Nacerdes	Nacerdes melanura	GCA_965279825.1	T2T	5/16 TCAGG	TCAGG	hit	OZ257391.1	156773070	156772865	-	taaaaataaaagtagatATTTTGATCACCATCGCTCTCGAGCTGAGTGGTCCAGTCCTTtggttaaatttatttaatcgGATGGACATGTATTGACCTGACCTTTGAACTTTTGATGGGGGTTATTTTGATCGATTTCCTTTCTCCCCCTAACAAAAGAAAAATActcaatgaaacaaaaatttccTATTTGCCAACCCTAAGAACCG	1
Coleoptera	Phengodidae	Phrixothrix	Phrixothrix hirtus	GCA_024586415.1			TTAGG	hit
Coleoptera	Ptinidae	Anobium	Anobium punctatum	GCA_965643755.1	T2T	6/18 TTAGG	TTAGG	hit	OZ286100.1	16775075	16775270	+	GAGAACAGAATTTTTATCACGACCTCGATCTTGTATCGTGGTCCCTGCTGTATTCGCCATTTTACGGTGGTATGGCagcgacctaacctaacccacaTAATACCGTCAGGTTATAGGGTTTTTTTGGCTTTCTGCCTTTTTCcctccaaaaaaaaaaaaatcaaatacaaAAATGTTAGGTATTTCAGATTCTGATTA	1
Coleoptera	Ptinidae	Xestobium	Xestobium rufovillosum	GCA_963966045.2	T2T	18/26 TCAGG	TCAGG	hit	OZ014492.1	27749398	27749614	+	CTTTATTTGAAGCATACCATTTAGGTTTATCCTCCTGTCATTCTACCGGACGACTCATGCAGTCATACCGATAGTTTGACAGTTCCTGACCTGACCACTTTTTCGGTCGCAACTTGCTGCTTGCATTTGTGATCTGATGGGTTTTTTCGCCTCGGCTTTTTTCCCACAAAAAAACTattaaaaccaaacaaattttTTCAGAGGTAGAGACAGCGTTGC	2
Coleoptera	Pyrochroidae	Pyrochroa	Pyrochroa serraticornis	GCA_905333025.2	T2T	3/20 TCAGG	TCAGG	hit	HG995154.1	19968391	19968193	-	ATAAATTAAATGTCAATTTTACCTTTTTTCATGGGTCCGGGCACCAACCTTGCAACTAAGTTGTGAGGTTGGACTGTCGTCGAAGTGACCTGACCTAAACAAATTCGGGGTTGTTTTGTGATTGCCACATTTCTCCCCTtaccaaaaaaagaaaaaaaagtaattaaaatttagtcgTTTACAAAGTGTGTTTAGCTTTAT	1
Coleoptera	Pyrochroidae	Schizotus	Schizotus pectinicornis	GCA_951805265.1	T2T	3/18 TCAGG	TCAGG	hit	OX638203.1	12479728	12479524	-	aattgataaataaGAAGGTTTCTTTACCTTTTTGAGGTCCGGGCACCAACCTTGCAATTCAGTTGCAGGGTTGGATTGTCGTCGAAGTGACCTGACCTAAACAAATTTGGGGTTGTTTTGTGATAGCCACATTTCTCCCCTcaccaaaaaaagaaaagaatataATCAAACAAAGTGCGTAACTTTAGTAATCATCCGCAGTTGATA	1
Coleoptera	Rhagophthalmidae	Rhagophthalmus	Rhagophthalmus giganteus	GCA_036326145.1			TTAGG	hit	JARFJA010000001.1	33351909	33351699	-	ttcaaaataatttttagagaGGTCAAATGTATGCTTGGGCTTACCTGAGTATCCACCTTATATATGTTTCATATGTAAGGTGtacctaacctaacaaatatttaaccaACTTGGTTCTCTTGTTGTTTTGGTATGATTACCTTTTCTTCATTTAGAATGAAAATCAAAACTTTAGTGATTGTAAAGATAGTGTGTTGTTGTTAATTGATTAAG	1
Coleoptera	Ripiphoridae	Metoecus	Metoecus paradoxus	GCA_965282865.1	T2T	6/12 TCAGG	TCAGG	hit
Coleoptera	Salpingidae	Salpingus	Salpingus planirostris	GCA_949788335.1	T2T	11/26 TCAGG	TCAGG	hit	OX460917.1	7933973	7933773	-	caAAAATTTATCACCATTTTCGTGCTTGCGGTATAAATGTTTACCTGTAAGCACCCGGAAAAGTGACTTGTCACTCTTTCCGAATTGACCTGACCTGTTTCGTTTCAAAGGTTTCTTTTGGAGTTTTGCCTCCTTTCTTTTCCTAAAAAGAAAATCCAATAAAACCAAAACAACTCTTTTTCATTGACGCTCTTTCATGTTTC	1
Coleoptera	Scarabaeidae	Amphimallon	Amphimallon solstitiale	GCA_963170755.1	T2T	5/22 TTGGG	TTGGG	hit	OY720682.1	82624663	82624455	-	TATAAATTAACCAGAAAATAAAAACGTCGTCTATGGGATTGCCCATAGAACCTTATCAGTCACTTGTCTGATAAGATAACCCAACCCTAAAACATTTTTTGTCTCTTAGTTGAGGCGAAGGGTGATTTTGGCAATTCGTCTTTTCCTCCCCTAAAAGGAAAATCAAAATCTTTAATTATAAAATCTAATATAAAATGCAATTTTGATTTAC	2
Coleoptera	Scarabaeidae	Amphistomus	Amphistomus primonactus	GCA_033557545.1			n.a.	no hit
Coleoptera	Scarabaeidae	Aphodius	Aphodius fimetarius	GCA_964211865.1	T2T	5/22 TTGGG	n.a.	hit	OZ125097.1	87984554	87984355	-	ACCAAAGATATCTGTACGTCTGATGCCTTTGCACTTTGTGCGGAGGACCTTCCTGGTCCACCGGCCGGGGAGATTCAACCCGACCCTAACATGACGGCATTTTTGCCGACTGGTCATTTTGGCCGTAAAGGCATTTTCCCCCATACAAaggaaaattaaattttaaacgtaaataTTAATATCATATAGTTAACAATTATAT	2
Coleoptera	Scarabaeidae	Aphodius	Aphodius granarius	GCA_963971325.1	T2T	10/20 TTGGG	TTGGG	hit	OZ020221.1	18238436	18238631	+	GTGTATGCAACACCCGTCTGTCTACCGAGTGCTGTAGGCAGAACCTTCCCGGTTTCGGGAAGACTCCCAACCCAACGTTGCTGGACTGGCGTAAGCCGGAAGGGGTCATTTTGACTGAAAGTCTTTTCCCCCACACAAAGGAAAATTCTGAGTAAATTTAAGCATAAATTTTAATTGCAATACGTCGGTTGGGTGCAT	1
Coleoptera	Scarabaeidae	Aphodius	Aphodius immundus	GCA_032191705.1			n.a.	hit	JAUIMU010231093.1	248	66	-	TGTGCTGCTCGCGGAACCTTCCAGGGCTTTTCGCCGGGAAGataccaacccaacccaattaTTACGGGCGGCGTATTGCGCTGTTCGCACGGGGTCCTTTTGGCTGAACGGTCTTTTCCCCCagacaaaggaaaaaaaataaatttaaatataaagtcCAGTATCTTATTATGTTTGTAGTAAT	2
Coleoptera	Scarabaeidae	Aphodius	Aphodius sticticus	GCA_963966075.1	T2T	6/22 TTGGG	TTGGG	hit	OZ014511.1	29972132	29971915	-	TATAATAGTGTTTCAATACTCAACTAAGTTGTCGGCGTACATAGTGCGTCGAACCTTCCTGGTCTTGGGATTGTCCTAGGACTAGGGAGaatcaacccaacccaactatAATGGACATTGAGTTGTTCAACGGGTCGTTTTGGCCGCAAGGCATTTTTCCCCatacaaagaaaaatcacttatcaATTTAagaataatttgttattattaatatatgatA	1
Coleoptera	Scarabaeidae	Caccobius	Caccobius schreberi	GCA_033557405.1			n.a.	hit
Coleoptera	Scarabaeidae	Catharsius	Catharsius molossus	GCA_051362485.1	T2T	11/20 TTGGG	TTGGG	hit
Coleoptera	Scarabaeidae	Cetonia	Cetonia aurata	GCA_949128085.1	T2T	n.d.	n.d.	no hit
Coleoptera	Scarabaeidae	Copris	Copris fidius	GCA_032191685.1			n.a.	hit
Coleoptera	Scarabaeidae	Coptodactyla	Coptodactyla brooksi	GCA_033557675.1			n.a.	hit
Coleoptera	Scarabaeidae	Dermolepida	Dermolepida albohirtum	GCA_031893035.2			n.a.	hit	JAVIWB010006761.1	63157	62958	-	AAGTGTTAGAGTGGAATTTTGTCTTCAGGATTACCTGTTGACCCTTATTTATTAAGTTTCAACCCAACCTAGTTCTTGTTACTGCCTTTTAATTAAGGCATAAAGGTTTTTTTGGCAATGTTTGCCTTTTCCTCCTTTAAAaggtaaatcaaattttttaaaattaatttaaaacgaaattaactatatttattgttatata	1
Coleoptera	Scarabaeidae	Digitonthophagus	Digitonthophagus gazella	GCA_036711955.1			TTGGG	hit
Coleoptera	Scarabaeidae	Diorygopyx	Diorygopyx duplodentatus	GCA_033557515.1			n.a.	hit
Coleoptera	Scarabaeidae	Dynastes	Dynastes grantii	GCA_029619325.2			n.d.	no hit
Coleoptera	Scarabaeidae	Dynastes	Dynastes hyllus	GCA_029619255.2			n.d.	no hit
Coleoptera	Scarabaeidae	Dynastes	Dynastes maya	GCA_029619315.2			n.d.	no hit
Coleoptera	Scarabaeidae	Dynastes	Dynastes tityus	GCA_029618875.2			n.d.	no hit
Coleoptera	Scarabaeidae	Epilissus	Epilissus splendidus	GCA_033557285.1			n.a.	no hit
Coleoptera	Scarabaeidae	Euoniticellus	Euoniticellus fulvus	GCA_032191655.1			n.a.	hit
Coleoptera	Scarabaeidae	Helictopleurus	Helictopleurus sicardi	GCA_033557245.1			n.a.	no hit
Coleoptera	Scarabaeidae	Holotrichia	Holotrichia oblita	GCA_023690525.1			n.a.	no hit
Coleoptera	Scarabaeidae	Chrysina	Chrysina gloriosa	GCA_038088585.1			n.d.	no hit
Coleoptera	Scarabaeidae	Chrysina	Chrysina resplendens	GCA_010091895.2			n.d.	no hit
Coleoptera	Scarabaeidae	Kibakoganea	Kibakoganea sinica	GCA_043790905.1			n.d.	no hit
Coleoptera	Scarabaeidae	Kibakoganea	Kibakoganea tamdaoensis	GCA_046237675.1			n.d.	hit
Coleoptera	Scarabaeidae	Marronus	Marronus borbonicus	GCA_902655005.2			n.d.	no hit
Coleoptera	Scarabaeidae	Melinopterus	Melinopterus prodromus	GCA_964023965.1	T2T	n.d.	TTGGG	hit	OZ030397.1	28176240	28176020	-	AATAGCATTGCATTTATGAACAAAATTTGTCGGCGAACGTACCTAGTTCGTCGAACCTTCTTGGTCTTAGGATTCTCCTGGGACTAGGGAGATTCAACCCAACCCATCTATAATGGGCATTGATATTGCTCAACGGGTCTTTTTGGCCGCAAGGCATTTTTCCccatacaaagaaaaataacttatcaatttaagaataatttgttattataaatatagTCGC	2
Coleoptera	Scarabaeidae	Melolontha	Melolontha melolontha	GCA_935421215.2	T2T	10/20 TTGGG	TTGGG	hit
Coleoptera	Scarabaeidae	Nanos	Nanos vadoni	GCA_032191565.1			n.a.	hit
Coleoptera	Scarabaeidae	Onthophagus	Onthophagus taurus	GCA_036711975.1			TTGGG	no hit
Coleoptera	Scarabaeidae	Oryctes	Oryctes borbonicus	GCA_902654985.2			n.d.	no hit
Coleoptera	Scarabaeidae	Oryctes	Oryctes rhinoceros	GCA_020654165.1			n.d.	no hit
Coleoptera	Scarabaeidae	Osmoderma	Osmoderma eremita	GCA_031763485.1			n.d.	no hit
Coleoptera	Scarabaeidae	Popillia	Popillia japonica	GCA_042919845.1			n.d.	no hit
Coleoptera	Scarabaeidae	Protaetia	Protaetia brevitarsis	GCA_004143645.1			n.d.	no hit
Coleoptera	Scarabaeidae	Rhizotrogus	Rhizotrogus aestivus	GCA_965643555.1	T2T	10/20 TTGGG	TTGGG	hit	OZ286034.1	121383906	121383701	-	ATCCGAGAAAATGAAAATGTGGCGTCTATGGGATTGCGCATAGAACCTTATCAGGCAGTCATTGACTGATAAGATAACCCAACCCGAATTAATATTTTGTCTTTTAATTAAGGCGAAGGGTGTTTTTGGCATTCGTCTTTTCCCCCTTTAAAtggaaaatcaaaaattttaatgATAAAGTTAAATTTTGGATGAATATAGCTAGCTA	1
Coleoptera	Scarabaeidae	Sarophorus	Sarophorus costatus	GCA_032191635.1			n.a.	no hit
Coleoptera	Scarabaeidae	Temnoplectron	Temnoplectron lewisense	GCA_033557385.1			n.a.	hit
Coleoptera	Scarabaeidae	Thyregis	Thyregis relictus	GCA_033557495.1			n.a.	no hit
Coleoptera	Scarabaeidae	Trypoxylus	Trypoxylus dichotomus	GCA_023509865.1			n.d.	no hit
Coleoptera	Scraptiidae	Anaspis	Anaspis frontalis	GCA_964243895.1	T2T	1/16 TCAGG	TCAGG	hit
Coleoptera	Scraptiidae	Anaspis	Anaspis maculata	GCA_949128115.1	T2T	7/16 TCAGG	TCAGG	hit	OX421964.1	46542214	46542070	-	TGTTTCTCGTCCTAGGCGAGGCACCCTCATGTAGGGCCGTTCTCATGGCGCTATGCGAGTGTTGACCTGACCAACGCAAGCTCGATGGGGTTGTTTTGCCGTGTGGCGTTTCTCCCCTAAAAAAGAAAATTATACAATGCAACATAG	1
Coleoptera	Scraptiidae	Anaspis	Anaspis regimbarti	GCA_964204715.1	T2T	4/16 TCAGG	TCAGG	hit	OZ123346.1	28688777	28688583	-	AAGAAAGAGATGTTCCCGGCATGCTCCCGTCTCAGGCGGGGCATCCTCTCGCACAGCCATTATCATGGCTGTGTGAAGAGCATTGACCTGACCTTTAAAAGATCGATGGGGTTGTTTTGCCGTATGGCCTTTCTCCCctaaaaaagaaaataatagaAGCTAAACACAACTTGGTCCGCTATACGCAATATAGGGAG	1
Coleoptera	Silphidae	Nicrophorus	Nicrophorus investigator	GCA_963457615.1	T2T	6/14 TTAGG	TCAGG	hit
Coleoptera	Silphidae	Nicrophorus	Nicrophorus orbicollis	GCA_018845635.2			TTAGG	hit
Coleoptera	Silphidae	Nicrophorus	Nicrophorus vespilloides	GCA_001412225.1			TTAGG	hit
Coleoptera	Silphidae	Phosphuga	Phosphuga atrata	GCA_944588485.1	T2T	13/36 TTAGG	TTAGG	hit
Coleoptera	Silphidae	Thanatophilus	Thanatophilus sinuatus	GCA_051122355.1			TTAGG	hit
Coleoptera	Silvanidae	Oryzaephilus	Oryzaephilus surinamensis	GCA_004796505.1			TTAGG	hit	SSSI01006073.1	2243	2431	+	TAAAAAGTAACCGTAATCAAGTTCTTGTCTTTACCTGTAAAAGGTCCCTTCTTCGGAAGGTTTAACCTAACCTATTATATCAAAAATGGGGTTCTTTTTGCGTAGGCACTTTCTCCCTTTTACAAAGAAAACTCTTATctaattaaacacaaaatgtattgctttgatttattaattaaaaattaaaattc	1
Coleoptera	Silvanidae	Silvanus	Silvanus unidentatus	GCA_963930825.1	T2T	13/14 TTAGG	TTAGG	hit	OZ005758.1	4973170	4972975	-	TAGTCCTCAATTCAAAACTGCTTTAGCCCTAAAAAGCTTGGCCCCCATTCATAAAAagcattaatgctttgtggATGGGTAACTAACCTAACCGTTAGATTTTCAAGGGTTGTTTTAAGCGTTGGCATGTTTTGTCCcttaaaaaacaaaacagaTTTAATAAAGCATGGGTTTccattttatgaaaaattaaattct	1
Coleoptera	Silvanidae	Uleiota	Uleiota planata	GCA_965112455.1	T2T	16/22 TTAGG	TTAGG	hit	OZ218462.1	28960661	28960468	-	aattgaataacACCATGTTAGTGCCTTAAAACCGCCCCTAACTACTCAGTAGTTAGgctttaacctaacctaaccaacaTAAGGTGGTGAATCAATGGGTTTCTTTTTGGCCATTGCTGTTTTCTTCCCCAAAAGAAAACAATGtagtccaaacaaaaatttttgaaaagctgttgtttattttgtattaaatttt	1
Coleoptera	Staphylinidae	Adranes	Adranes taylori	GCA_009867245.2			TTAGG	hit
Coleoptera	Staphylinidae	Aenictocupidus	Aenictocupidus jacobsonorum	GCA_010014765.2			TTAGG	hit
Coleoptera	Staphylinidae	Aleochara	Aleochara bilineata	GCA_003054995.1			n.a.	hit
Coleoptera	Staphylinidae	Aleochara	Aleochara curtula	GCA_963978815.1	T2T	9/22 TTAGG	TTAGG	hit
Coleoptera	Staphylinidae	Anaulacaspis	Anaulacaspis nigra	GCA_030264675.1			TTAGG	hit
Coleoptera	Staphylinidae	Atheta	Atheta pasadenae	GCA_030264155.1			TTAGG	hit
Coleoptera	Staphylinidae	Coproporus	Coproporus ventriculus	GCA_027574865.2			n.d.	hit
Coleoptera	Staphylinidae	Cypha	Cypha longicornis	GCA_030264615.1			TTAGG	hit
Coleoptera	Staphylinidae	Dalotia	Dalotia coriaria	GCA_025399875.1			TTAGG	hit
Coleoptera	Staphylinidae	Deinopsis	Deinopsis erosa	GCA_027574845.2			TTAGG	hit
Coleoptera	Staphylinidae	Diploeciton	Diploeciton nevermanni	GCA_027575565.1			TTAGG	hit
Coleoptera	Staphylinidae	Dorylogaster	Dorylogaster longipes	GCA_027580035.1			TTAGG	hit
Coleoptera	Staphylinidae	Earota	Earota dentata	GCA_027574905.2			TTAGG	hit
Coleoptera	Staphylinidae	Ecitoglossa	Ecitoglossa quadriceps	GCA_027574925.1			TTAGG	hit
Coleoptera	Staphylinidae	Ecitomorpha	Ecitomorpha arachnoides	GCA_027574945.2			TTAGG	hit
Coleoptera	Staphylinidae	Ecitophya	Ecitophya simulans	GCA_027574965.2			TTAGG	hit
Coleoptera	Staphylinidae	Labidoglobus	Labidoglobus nevermanni	GCA_025447835.1			TTAGG	hit
Coleoptera	Staphylinidae	Labidopullus	Labidopullus appendiculatus	GCA_027574705.1			TTAGG	no hit
Coleoptera	Staphylinidae	Lathrobium	Lathrobium brunnipes	GCA_965240315.1	T2T	17/22 TTAGG	TTAGG	hit	OZ251354.1	10370050	10370255	+	TTGTTATAAATGCCAATCTTTAGTTGCTTAATTGCTTATGCCTTGTGTTAAGCCCATACTGGGATTTATTATCCTGATAtgactgtaacctaacctattcGGAGCGTTTACGCTAATGGGCTCTCTTTGCCGACGTTGCTTTCTCTGCCCAACAATagagaaaataatgaaaaacaaaaatattttgactcGAAAACCCTAGGATTTA	1
Coleoptera	Staphylinidae	Liometoxenus	Liometoxenus newtonarum	GCA_030264535.1			n.d.	hit
Coleoptera	Staphylinidae	Lissagria	Lissagria laeviuscula	GCA_030264695.1			TTAGG	hit
Coleoptera	Staphylinidae	Lordithon	Lordithon lunulatus	GCA_963942505.1	T2T	6/20 TTAGG	TTAGG	hit
Coleoptera	Staphylinidae	Mimaenictus	Mimaenictus wilsoni	GCA_027575185.1			TTAGG	hit
Coleoptera	Staphylinidae	Ocypus	Ocypus olens	GCA_910593695.2	T2T	14/38 TTAGG	TTAGG	hit	OU343060.1	47381839	47381628	-	AATTTAATCAGTTCTAGGTTATACGTGTCTCTCAATGGAGAGGTCCCTCATCCCTTACGGGGATGTGattctaacctaacctaattcgTACCCGGAACATCTGGGTTTGGTTTTTTTGCCGACCGTGCTTTTTTTCCAGTCTCGTCCCTTTGGacgtcgaataaaaaaaaaaattaaatttaaaaataatgcttatGATTTTTGTTTGGAGTAA	2
Coleoptera	Staphylinidae	Ontholestes	Ontholestes murinus	GCA_963969525.1	T2T	n.d.	TTAGG	hit	OZ018395.1	17778721	17778508	-	TTATAATCGATTGGTTGTAACGAACTTTTCGTACTCTCAATGGGGAGGACCCTCATCTTATTATAAGAATGAGccactaacctaacctaaatcTCACCCTTAATGGGTTTGGTTTTTTTTGCCGACTGTGCTTTTTTCCCTTGTCCGCatggacaaaataaaaaaaaacaaaataatttaaacaaaacctaGTTTATAGATGGGTATTGATTTTTA	1
Coleoptera	Staphylinidae	Othius	Othius punctulatus	GCA_951805005.1	T2T	2/20 TTAGG	TTAGG	hit	OX638143.1	60170892	60170666	-	TCATATTTCACTTGGTACTCACCTTTCGTTACTTGTGCAATAGCGCAAGTCCTTATGAATACAATCTCATAagatacctaacctaaccattgGAGTCATCGATCGTGACTAAACGGGGTTTCTTTGCCGACAGGCCTTCTCTTAGTCCCCCAAACacaaaagagaaacaaaattaatttaaaaataaatattgcaggTACAACAAACTATATACCACCGGCTTTATTGC	3
Coleoptera	Staphylinidae	Oxypoda	Oxypoda opaca	GCA_030264175.1			TTAGG	hit
Coleoptera	Staphylinidae	Philonthus	Philonthus cognatus	GCA_932526585.2	T2T	10/24 TTAGG	TTAGG	hit	OW052242.1	131499205	131499393	+	TCTTTTAAAACTGCTACTCTTGGTTGATGAATTTGTGATCCCTTCGGGTAAAACCCTCCTTTGTGAgagcctaacctaaccttacttcCCCCTTGCGGGGCTCGTATGGGTTTCTTTGTACTTTCTTCCCTTACAAAAGAAAGtgattgttaaaaattaaataaagtttcaAAAGTTGTGAGTCGTTTCaa	3
Coleoptera	Staphylinidae	Philonthus	Philonthus spinipes	GCA_963082785.1	T2T	22/50 TTAGG	TTAGG	hit	OY720312.1	9542980	9542784	-	GTTCATTACATCTTCAAAGTTGTGAAACCTTCGGGTTAAGCCCTCACTTGTGCTTGCACTCGTGAGAGTCCTAACCTAACTTTAACGCTTTCTCCCTCAATCGGGAAGCTTCATGGGTTTTTTTACGTTTCCTCccttaaaaaaggaaaaatttcatataaacaaaattccaCAAATATAAAACCATTTTGTATATTAA	1
Coleoptera	Staphylinidae	Platyusa	Platyusa sonomae	GCA_027576655.1			TTAGG	hit
Coleoptera	Staphylinidae	Pseudomimeciton	Pseudomimeciton antennatum	GCA_027576155.1			TTAGG	hit
Coleoptera	Staphylinidae	Quedius	Quedius lateralis	GCA_964338995.1	T2T	1/34 TTAGG	TTAGG	hit	OZ202133.1	32998801	32998994	+	aaaaaaaaaaaaaaaaaactacgcCACGGATCAACTGGGTCCGTCCTCATACCCTTCACGGGGTATGAgagtctaacctaacctaataagTTGGTGCAATCCATTGGGTTTTTTTATCCGACAGGATGTCTTCCCCATCTCCACTTTAATTAGcggataaaaatacaaattagttAGTCAACCTCAATAGTGTATT	3
Coleoptera	Staphylinidae	Scaphidium	Scaphidium quadrimaculatum	GCA_965282785.1	T2T	2/24 TTAGG	TTAGG	hit
Coleoptera	Staphylinidae	Sceptobius	Sceptobius lativentris	GCA_025399995.1			TTAGG	hit
Coleoptera	Staphylinidae	Staphylinus	Staphylinus erythropterus	GCA_964211955.1	T2T	26/44 TTAGG	TTAGG	hit	OZ125648.1	43758376	43758143	-	taatattatatttgcaAGCCAGATTATTTTTGTCTTTCGCTTGCGAGGGCCCTCACTACACTTGTTGTAGTGAGAATCTAACCTAACCTTTTACTCCCCAGACACCTGGGCTATAATGGGATTTTTGCCGACCGGCTGTTTTTCCCATTTACCTTCGGTTCATAAATGAAAACACCcaatttaaatctaaataaaacCACCGTTGTTGCCGCCTTAAATGTGCAAAATCCATAAAC	15
Coleoptera	Staphylinidae	Stenus	Stenus bimaculatus	GCA_963971135.1	T2T	11/16 TTAGG	TTAGG	hit
Coleoptera	Staphylinidae	Tachinus	Tachinus rufipes	GCA_963932245.1	T2T	12/22 TTAGG	TTAGG	hit
Coleoptera	Staphylinidae	Tetradonia	Tetradonia laticeps	GCA_025400035.1			TTAGG	hit
Coleoptera	Staphylinidae	Weissflogia	Weissflogia rhopalogaster	GCA_019419845.2			TTAGG	hit
Coleoptera	Tenebrionidae	Asbolus	Asbolus verrucosus	GCA_047676225.1			TCAGG	hit	JBANDU010000008.1	3404315	3404121	-	GATATAAGTGTTCCAAGGCCCACTGCGGTGTCGTCGTTTAATGACCCGTTGAGGTGCGGCTACGGCTGTACCATCAACGTCTTGACCTGACCTTTTTAACTTCCATGGGGttgttttgtaattgttacttttctccccttaaaaagaaaataaagtaatccaaatataatttttactttcaattgaTGTAGCCTTGC	2
Coleoptera	Tenebrionidae	Blaps	Blaps rhynchoptera	GCA_042257705.1			TCAGG	hit	CM090352.1	17050562	17050774	+	GATAAAGATACGTCCGGCAAATTTGTCATTGCTCTTTGAGCCCATCGCCGTGGGGGTTGTTGGTTCGCCAGCACGCTTGCCAAGCGGTgaatgacctgacctgaccaatACGTTTTCTAATGGGGTTCTTTTTATCAATAAAGGATTTTTTCTCCCCTTAAAAGAAAAccaattcaattgaaaaatagtCATTTTATGAAACAGATTAGAAAAAC	2
Coleoptera	Tenebrionidae	Cynaeus	Cynaeus angustus	GCA_030157275.1			TCAGG	hit	CM058059.1	24412122	24411898	-	ATGTAAATAACCCAAAAATGGTCGGCATTGTTGTCCTCGGACCCATCGCACGGGGTGTGATGAAACTGACCTGACCACACTATGGGGTTTTTCCGCTCTTTAGCGTTCTCCCCTAAAAAAGAAATGGGGTTGTTTTGcgaattattgcatttctccccttaaaaagaaactaaaagaatccaaacatAGTTTATTTAAGGGAGGGGTGACATTTtaggttttgtttt	1
Coleoptera	Tenebrionidae	Dailognatha	Dailognatha quadricollis	GCA_965183915.1	T2T	9/22 TCAGG	TCAGG	hit	OZ239037.1	15215663	15215862	+	CTTTAAATAACTATAAGCGTTGCTATACAAATGTCTTTGAGACCCGTCACGTGGAGATCATGTTATCATTTACTGTTTCCCCACGTgatgacttgacctgacctatTTCAAAATGGGGTTTTTTTGCAATTACTGCTTTTCTCCCCTTAAAAAGGAAAATAagctaattaaaaaaatatttttttccagccgATTAAAAAac	2
Coleoptera	Tenebrionidae	Dendarus	Dendarus foraminosus	GCA_965152765.1	T2T	3/22 TCAGG/TCGGG/TCAGGTCGGG	TCAGG	hit	OZ224574.1	12806555	12806349	-	CATAAATGCGGGTGAAAGACGTTTCTCTGCGCTTTTGGGTAGCCCATCGCCATGGGTCGGTTTAACACGGCCGCATCAAGCGATGATTTGACCTGACCTGATTGAAAACCTGCCAACGGGGTTGTTTTGTACCTGGGTACATTTCTCCCCTAAAAAGAAACTTAGCGAACCTAAACACAATTCTGATTTTATGTTCTCTTTTCGGATTA	3
Coleoptera	Tenebrionidae	Diaperis	Diaperis boleti	GCA_963583935.1	T2T	8/16 TCAGG	TCAGG	hit	OY757242.1	93833018	93832802	-	TTTTGTATAAGTACCTGTGCTAAAGGGTTGCTGGTTGCCAATCGGCCCAACACTCTTGGGTGTTGAGACTGACCTGACCAAACCACGGGGTTCTTTCGCAGTTTGCGTTCTCCCGCAAAAAAGAAACGGGGTTTTCTTGCGAGTAATCGCGTTTCTCCCCCCAAAAAGGAAACGAGTAAATTGTAAACAAAGTCTCtagtttgtttttcttttcaacGA	3
Coleoptera	Tenebrionidae	Eledona	Eledona agricola	GCA_964023215.2	T2T	8/20 TCAGG	TCAGG	hit	OZ026854.1	16346715	16346546	-	ACGGGACGAATGAGTATCAATTTGTCTTTGCCTCTGCAAGATCCATCACTTCGTGATGTCTTGACCTGACCAGTTATTAACAAGGGGTTGTTTTGTCATAGTGGTACTTTTCTCccgtaaaaaagaaaaaaattttaatctaaacaaaattttcaaatctaGCTATTTTAAG	6
Coleoptera	Tenebrionidae	Gnatocerus	Gnatocerus cornutus	GCA_029298725.1			TCAGG	hit	CM055509.1	37361979	37361766	-	TAGATGTCTACATCCAGCACTGCAATTTGTCGTTCTGACCCGTCGCTCCGGCGATGAGACTGACCTGACCATTTATGGGGTTCTTTCGCATTCGTGCGTTCTCCCCTTAAAAAGAAACGGGGTTCTTTTACGATCAGCGTGTTTCTCCCTTCAAAAGTAAACACCCTAATGCAATTAAACACATATTATTCTATTTTAGGTTATAATCTTGTTTAT	12
Coleoptera	Tenebrionidae	Lagria	Lagria hirta	GCA_947359425.1	T2T	10/24 TCAGG	TCAGG	hit	OX375794.1	14820792	14820615	-	CTGTCAGTCGACCGGTTGGTTTGCTTTTCCCTAGGGTAGTATTCTTTCCGGCCGCATGGCGGTGCTGACCTGACCGATTTTCGCATTAGGTTCTTTCGCCAATTGCGGCCTTTCTTTCCTTAAAAAGAAAgcaataacaaatttaatcaaaagtgATTTTAACATCTGTCTCACAAAGGC	1
Coleoptera	Tenebrionidae	Latheticus	Latheticus oryzae	GCA_030157265.1			TCAGG	hit	CM058048.1	9480172	9479969	-	CATAGGTAAACTTCGTTTCCGGCTGCTTTGTCTTTTAGGCAAAGCCCATTGGGACAGGATGGAAATCCAGTCTTTAATGTGACTGACCTGaccattgtttttttttaagggtTTTTTTCGTGACTTTGTCATGTCTTTTCCCCCAAAAAAGGACCCTTatttaaatccaaaaaaaatgcttaattttttagaactCTTTCAGACAT	2
Coleoptera	Tenebrionidae	Prionychus	Prionychus ater	GCA_965112505.1	T2T	8/28 TCAGG	TCAGG	hit	OZ218290.1	23208455	23208706	+	CATAAATACACAGGGATGATTTGTTGAAATCGCTTTCGCAAGCCCGTTGCTTGGAAGCAATTGTTCACCAGCAATTGTTTGCAATAGCAACGAAACTGACCTGACCATCCCACGGGGTTTTTGCGCGAATTTTTCACGTTTCTCCCCTAAAAAAGAAACAGGGTTTTTTTACGAGTCATCGTTTCCCTCCCTGAAAAAGGGAACCCCAAAAGAATcaaatataatagttatttatgtattaagggcataatcag	1
Coleoptera	Tenebrionidae	Pseudocistela	Pseudocistela ceramboides	GCA_965601595.1	T2T	5/26 TCAGG	TCAGG	hit	OZ271861.1	14332849	14332675	-	GTCTACAACACTTTCAACTTTTGCTGCAACCAGAGCCCATCGCTAGCCGGTGTTATGACCTGACCTAAAATTACCTGCCAATGGGGTTCTTTTGTACTACTGCTGATTATTTTTCTCCCCTCAAAAGAAACTaaactaattaaaaataatgtttcGATTCGTTTCAATCGATTaaac	2
Coleoptera	Tenebrionidae	Tenebrio	Tenebrio molitor	GCA_963966145.1			TCAGG	hit	OZ014542.1	8671045	8671240	+	cagaaaacaattttcacaGCGCTCTAACAAAGCCCATCGTGGTGGGGTAGTGGTCCAACCACAGCTCACTAACGATGAATTGACCTGACCTATCAAGTATCCCACGGGGTTCTTTTGTTATTGCAACATTTCTCccctaaaaaagaaaataaaataattcaaacataaattttctccaatcGTAGTAGTTATGTAATA	1
Coleoptera	Tenebrionidae	Tribolium	Tribolium castaneum	GCA_031307605.1			TCAGG	hit	CM062406.1	1279454	1279652	+	CTTtcataaaaacaaattcacaTCGCTCTCGCATAGCAGAGCCCATCAGCATGGGTTTGTGAGCTTCACCCACCCAATTACtgatgacctgacctgaccatctCATGTCTAATGGGGTTATTTTGTAATTACTACCTTTCTCCCctcaaaagaaaataaatcaaataaaagcATATTATTTCTAGTTTCAAGTTATCTAAC	2	TcTR1	validated RNA: CACAUCGCUCUCGCAUAGCAGAGCCCAUCAGCAUGGGUUUGUGAGCUUCACCCACCCAAUUACUGAUGACCUGACCUGACCAUCUCAUGUCUAAUGGGGUUAUUUUGUAAUUACUACCUUUCUCCCCUCAAAAGAAAAUAAAUCAAAUAAAAGCAUAUUAUUUCUAG
									CM062400.1	35136329	35136121	-	TTTAgcagaaaagcattttttcatCGCTCTCACAGACACAGAGCCCATCAGCATGGTTCGTTCGTTCGTTCAATGTGCAGTTCACTGTCTGATGTGCTGACCTGACCAACGCACGTCTTATGGGGTTCTTTTGTAATTGCTACATTTCTCCCctcaaaagaaaataaaataatcaaagcatattccacttttatttttattttactgtatt	2	TcTR2	validated RNA: CAUCGCUCUCACAGACACAGAGCCCAUCAGCAUGGUUCGUUCGUUCGUUCAAUGUGCAGUUCACUGUCUGAUGUGCUGACCUGACCAACGCACGUCUUAUGGGGUUCUUUUGUAAUUGCUACAUUUCUCCCCUCAAAAGAAAAUAAAAUAAUCAAAGCAUAUUCCACUU
Coleoptera	Tenebrionidae	Tribolium	Tribolium confusum	GCA_029207805.1			TCAGG	hit	JALGAY010000003.1	14250800	14251016	+	tatattttaaaaacgatGTAAGTCCTTTGCTTCCGGGTTGGTCACAATTCCGGAGCCCATGGCGACATCGTACATCTTGTTGTTGTGACTGCCATGATAACCTGACCTGACTGTATTAATTATGGGGTTATTTTCAGCAATGGCTGTTTTCTCCcctcaaaagaaaaaaagataattaaagCATAATAGATTCCCTTCTTCcaccaataaatatttttt	2
Coleoptera	Tenebrionidae	Tribolium	Tribolium freemani	GCA_939628115.1			n.a.	hit	OW626783.1	2701481	2701690	+	ATATCTGTCAGGAGAACAAGTCCACTTTGCTCTCGCATTGCGGAGCCCATCGGCATGGGTGCGTGTGCACTCACCACTCATTCACCGATGATTTGACCTGACCATCTCACGTTATATGGggtttttttgtaattgctACTTTTCTCCCctcaaaagaaaattaatcaaatgaaagcatatttttttttattccctATTCCCGATTAAGTTTA	7
Coleoptera	Tenebrionidae	Tribolium	Tribolium madens	GCA_015345945.1			n.a.	hit	JADDYM010000096.1	4351995	4352194	+	CTAAAAACAACTTGCATTGTCGACAGACCCGTTGGTAAAACACAACGAGACTGACCTGACCAACCACGGGGTTTTTTCGCATATGTGCGTTCTCCCCTAAAAAAGAAATGGGGTTTTCTTGCGATTAATCGTGTTTCTCCCCTTAAAAAGAGACCAAAGCAATTCAAGCACAAATATTTATAGCAGtcattttgtactttt	1
Coleoptera	Tenebrionidae	Ulomoides	Ulomoides dermestoides	GCA_040954815.1			TCAGG	hit
Coleoptera	Tenebrionidae	Zophobas	Zophobas atratus	GCA_022388445.1			n.a.	hit	CM039443.1	49427433	49427246	-	CTGTCCCGAAAATACTTGCACATTGTCATTCGTGGCCCATCGCTGCGGGTAACCGCATGCCGATGATTTGACCTGACCTAAACAATTGCCTGCCCCATGGGGTTGTTTTGTACTAAGTTACATTTCTCCCCTAAAAAAGAAACTACAAATAATTCAAATATAATGCCttcattatttttagtaataccta	2
Coleoptera	Tenebrionidae	Zophobas	Zophobas morio	GCA_036711695.1			TCAGG	hit	JAVQLY010000024.1	12882716	12882529	-	CTGTCCCGAAAATACTTGCACATTGTCATTCGTGGCCCATCGCTGCGGGTAACCGCATGCCGATGATTTGACCTGACCTAAACAATTGCCTGCCCCATGGGGTTGTTTTGTACTAAGTTACATTTCTCCCCTAAAAAAGAAACTACAAATAATTCAAATATAATgccttcattatttttagtaataccta	3
Coleoptera	Zopheridae	Bitoma	Bitoma crenata	GCA_964656825.1	T2T	7/20 TTAGG	TTAGG	hit	OZ210532.1	6114589	6114776	+	ATGAGAATgatggaatattttattcacCAATCATTGGTTGGTCCATCTTTGGCGCTTAGTCGTCACAAGATGTATTAACCTAACCTTTAGAAACATCAATGGGGTTTTTTTGCGATGGTCGCTTTTCTCCCctcaaaagaaaacaaaatttaaacaaacaaagattttcaaaaacattccCTACCTGTTT	1
Coleoptera	Zopheridae	Colydium	Colydium elongatum	GCA_964656385.1	T2T	11/20 TTAGG	TTAGG	hit	OZ210020.1	33051828	33051635	-	ttgtataaaatgttcaaggttcCATGGTTTAAATTACCATACATAGGTTTGGTCCATCCCAAGTGAGTAATCTcatttgcggatgatttaaccTAACCTTCTCGATATCTCATGGGGTTTTTTTGCAATAGCCGCTTTTCTCCCCTTAAAAAAAGAAGATTAAGATAATCAACTGCAAGGTATATACTGCCCCCGT	2
Coleoptera	Zopheridae	Pycnomerus	Pycnomerus fuliginosus	GCA_963924575.1	T2T	10/22 TCAGG	TCAGG	hit	OZ004623.1	10740238	10740448	+	TACTAAGTGACTCTAATAAAAGCTCGCTTTACCGGTTATAAGAGGTCCAGCCGTTCTTCCTCTTCGCCTAAATAGCCCGTCAGGAAACCAACGTATTGACCTGACCTTTTCAGATCGCATAGGGTTGTTTTGCTATTGTAGCTTTTCTCCCTTCAAAAGAAAATACAATGTAACAAAACGTAATTCTTGACTTATTGTTGAATCTTGAATCTT	3
Coleoptera	Zopheridae	Tarphius	Tarphius canariensis	GCA_964277315.1	T2T	10/20 TTAGG	TTAGG	hit	OZ194988.1	15286636	15286811	+	AAGCATAGAAAATTATGGTTACCAAGCGTTGGTCCATCATAAGAGGATGAAAATCCACTTGTTGATGACATAACCTAACCTTTTTCGTAACATGGGGTTATTTTGCAATAGTCGCTTTTCTCccccaaaaaagaaaaaaaatccaaaatagTGTAATCGGCGTTTCCAGAACTATCTA	2
